# Supplementary material for: Read count-based method for high-throughput allelic genotyping of transposable elements and structural variants
Source: BMC Genomics. 2015 Jul 8;16(1):508. doi: 10.1186/s12864-015-1700-4 (PMC4494700; doi:10.1186/s12864-015-1700-4)
Supplement: Additional file 1: Table S1. — Targeted L1 insertions, primers and library composition for the 60-loci L1 libraries (sheet “60 loci”), the 22-loci L1 libraries (sheet “22 loci”) and the 104-loci Alu libraries (sheet “104 loci”), as well the L1Hs-specific primer (G reaction for L1 libraries), the AluYb8-specific primer (G reaction for the Alu libraries) and the primers used for PCR 2 (sheet “Other primers”). L1 and Alu names correspond to the nomenclature used by the 1000GP [13]. [file 12864_2015_1700_MOESM1_ESM.xlsx]

## Sheet: 60 loci
Locus	Set	Primer	Tailed sequence	Sequence	Chr	Strand	Start	L1 name
1	Set 1	SP2Echr1_56831021	GTGACTGGAGTTCAGACGTGTGCTCTTCCGATCTATGAAAGGGCCCAGAAGCAA	ATGAAAGGGCCCAGAAGCAA	1	+	56831021	P1_M_061510_1_164
		SP1Gchr1_56835110	ACACTCTTTCCCTACACGACGCTCTTCCGATCTTGACCAGTGGGAATTCCTTCA	TGACCAGTGGGAATTCCTTCA	1	-	56835110
2	Set 1	SP2Echr1_65909953	GTGACTGGAGTTCAGACGTGTGCTCTTCCGATCTAAGTCTCTCTGGGAGCAGCC	AAGTCTCTCTGGGAGCAGCC	1	-	65909953	P1_M_061510_1_185
		SP1Gchr1_65909488	ACACTCTTTCCCTACACGACGCTCTTCCGATCTAGCTGTTCTTTTGGGGGTAGA	AGCTGTTCTTTTGGGGGTAGA	1	+	65909488
3	Set 1	SP2Echr1_91914053	GTGACTGGAGTTCAGACGTGTGCTCTTCCGATCTACCTTGACCATGGGATGAACA	ACCTTGACCATGGGATGAACA	1	+	91914053	P1_M_061510_1_239
		SP1Gchr1_91914693	ACACTCTTTCCCTACACGACGCTCTTCCGATCTAAAGCAGGACTTGGCTCAGC	AAAGCAGGACTTGGCTCAGC	1	-	91914693
4	Set 1	SP2Echr1_184814652	GTGACTGGAGTTCAGACGTGTGCTCTTCCGATCTTGGGAGGCCAAGGAGGATTG	TGGGAGGCCAAGGAGGATTG	1	+	184814652	P1_M_061510_1_337
		SP1Gchr1_184820890	ACACTCTTTCCCTACACGACGCTCTTCCGATCTGCCACAAGTACAAAATCCCCCA	GCCACAAGTACAAAATCCCCCA	1	-	184820890
5	Set 1	SP2Echr1_218188677	GTGACTGGAGTTCAGACGTGTGCTCTTCCGATCTGGAACTGCAGCATGGGGTAA	GGAACTGCAGCATGGGGTAA	1	-	218188677	P1_M_061510_1_682
		SP1Gchr1_218182381	ACACTCTTTCCCTACACGACGCTCTTCCGATCTGGAACAAGTTCTCTGAAGTGGCT	GGAACAAGTTCTCTGAAGTGGCT	1	+	218182381
6	Set 1	SP2Echr2_170105020	GTGACTGGAGTTCAGACGTGTGCTCTTCCGATCTGTGTGGTGCACAATCAAGAAGA	GTGTGGTGCACAATCAAGAAGA	2	+	170105020	P1_M_061510_2_364
		SP1Gchr2_170111294	ACACTCTTTCCCTACACGACGCTCTTCCGATCTGGGCTGGGATGTTTTGGGAT	GGGCTGGGATGTTTTGGGAT	2	-	170111294
7	Set 1	SP2Echr3_27134295	GTGACTGGAGTTCAGACGTGTGCTCTTCCGATCTTGGTCTTGAAGTCTCGGGCT	TGGTCTTGAAGTCTCGGGCT	3	+	27134295	P1_M_061510_3_115
		SP1Gchr3_27135359	ACACTCTTTCCCTACACGACGCTCTTCCGATCTTGGAACACTAGGCTCTAACATCA	TGGAACACTAGGCTCTAACATCA	3	-	27135359
8	Set 1	SP2Echr4_21160948	GTGACTGGAGTTCAGACGTGTGCTCTTCCGATCTTGCTATAGGCTAAGCAATGGAGG	TGCTATAGGCTAAGCAATGGAGG	4	+	21160948	P1_M_061510_4_122
		SP1Gchr4_21167239	ACACTCTTTCCCTACACGACGCTCTTCCGATCTACCTTTGCCTAATCCAAGAGTACT	ACCTTTGCCTAATCCAAGAGTACT	4	-	21167239
9	Set 2	SP2Echr4_58087783	GTGACTGGAGTTCAGACGTGTGCTCTTCCGATCTTGGGGAAGATAATGCCAGCA	TGGGGAAGATAATGCCAGCA	4	-	58087783	P1_M_061510_4_199
		SP1Gchr4_58087187	ACACTCTTTCCCTACACGACGCTCTTCCGATCTTGGGCTATGCTGTTGGACTTG	TGGGCTATGCTGTTGGACTTG	4	+	58087187
10	Set 2	SP2Echr4_58887240	GTGACTGGAGTTCAGACGTGTGCTCTTCCGATCTAGGCATAGCATATGAAAGCACACA	AGGCATAGCATATGAAAGCACACA	4	+	58887240	P1_M_061510_4_202
		SP1Gchr4_58888413	ACACTCTTTCCCTACACGACGCTCTTCCGATCTAAACAAGCACACAAAACACCA	AAACAAGCACACAAAACACCA	4	-	58888413
11	Set 2	SP2Echr4_59944460	GTGACTGGAGTTCAGACGTGTGCTCTTCCGATCTAGATGAGAGGAAAACACAAGCA	AGATGAGAGGAAAACACAAGCA	4	+	59944460	P1_M_061510_4_203
		SP1Gchr4_59950689	ACACTCTTTCCCTACACGACGCTCTTCCGATCTACTTCTTCATGCTACCAGTGTCT	ACTTCTTCATGCTACCAGTGTCT	4	-	59950689
12	Set 4	SP2Echr4_78236208	GTGACTGGAGTTCAGACGTGTGCTCTTCCGATCTAGCGAGTGTGAAGGCCTAGT	AGCGAGTGTGAAGGCCTAGT	4	+	78236208	P1_M_061510_4_245
		SP1Gchr4_78236663	ACACTCTTTCCCTACACGACGCTCTTCCGATCTGCCCCACCACTCAGACTTTC	GCCCCACCACTCAGACTTTC	4	-	78236663
13	Set 2	SP2Echr4_82929258	GTGACTGGAGTTCAGACGTGTGCTCTTCCGATCTACCATACGGGCAAAGACTGAG	ACCATACGGGCAAAGACTGAG	4	+	82929258	P1_M_061510_4_255
		SP1Gchr4_82931539	ACACTCTTTCCCTACACGACGCTCTTCCGATCTTGGCAGGGAGACAAAAATGT	TGGCAGGGAGACAAAAATGT	4	-	82931539
14	Set 2	SP2Echr4_94565551	GTGACTGGAGTTCAGACGTGTGCTCTTCCGATCTAGCGTGCCAGTTCCTTTCTG	AGCGTGCCAGTTCCTTTCTG	4	-	94565551	P1_M_061510_4_286
		SP1Gchr4_94559321	ACACTCTTTCCCTACACGACGCTCTTCCGATCTAATCCATTCTGCTTCTGTCATTTT	AATCCATTCTGCTTCTGTCATTTT	4	+	94559321
15	Set 2	SP2Echr5_41599335	GTGACTGGAGTTCAGACGTGTGCTCTTCCGATCTGAGAAAATCTTCCGAGTGGGA	GAGAAAATCTTCCGAGTGGGA	5	+	41599335	P1_M_061510_5_155
		SP1Gchr5_41600269	ACACTCTTTCCCTACACGACGCTCTTCCGATCTAGGTAGCATAGTAAGGCATTCTTGT	AGGTAGCATAGTAAGGCATTCTTGT	5	-	41600269
16	Set 2	SP2Echr5_108594991	GTGACTGGAGTTCAGACGTGTGCTCTTCCGATCTCATCTGCCAGAACGTCAGCC	CATCTGCCAGAACGTCAGCC	5	+	108594991	P1_M_061510_5_258
		SP1Gchr5_108601214	ACACTCTTTCCCTACACGACGCTCTTCCGATCTGGAAAGGCGATGGTGGACAG	GGAAAGGCGATGGTGGACAG	5	-	108601214
17	Set 2	SP2Echr5_121576043	GTGACTGGAGTTCAGACGTGTGCTCTTCCGATCTAGGAGTTTTACAGTTCTGGTCTT	AGGAGTTTTACAGTTCTGGTCTT	5	+	121576043	P1_M_061510_5_284
		SP1Gchr5_121580879	ACACTCTTTCCCTACACGACGCTCTTCCGATCTAGAAGGCACAATGGGGAAAGG	AGAAGGCACAATGGGGAAAGG	5	-	121580879
18	Set 2	SP2Echr5_132918933	GTGACTGGAGTTCAGACGTGTGCTCTTCCGATCTGCTGCCAATGCTGGGAATCT	GCTGCCAATGCTGGGAATCT	5	+	132918933	P1_M_061510_5_304
		SP1Gchr5_132925109	ACACTCTTTCCCTACACGACGCTCTTCCGATCTAGTGTCTGTGGGTGGAGGAC	AGTGTCTGTGGGTGGAGGAC	5	-	132925109
19	Set 3	SP2Echr6_69142087	GTGACTGGAGTTCAGACGTGTGCTCTTCCGATCTGTGCTGCCTAGAACTGCCAT	GTGCTGCCTAGAACTGCCAT	6	+	69142087	P1_M_061510_6_224
		SP1Gchr6_69143199	ACACTCTTTCCCTACACGACGCTCTTCCGATCTAGCAATGCAGGCCAATCAGT	AGCAATGCAGGCCAATCAGT	6	-	69143199
20	Set 3	SP2Echr6_110479821	GTGACTGGAGTTCAGACGTGTGCTCTTCCGATCTAGAAGCTCATGTGAGGGTTCCT	AGAAGCTCATGTGAGGGTTCCT	6	-	110479821	P1_M_061510_6_306
		SP1Gchr6_110476557	ACACTCTTTCCCTACACGACGCTCTTCCGATCTTGGCTTGGAATGAGATTAAGAGAGT	TGGCTTGGAATGAGATTAAGAGAGT	6	+	110476557
21	Set 3	SP2Echr6_129319447	GTGACTGGAGTTCAGACGTGTGCTCTTCCGATCTAGAGGAGCAAAGTTGATGCACA	AGAGGAGCAAAGTTGATGCACA	6	+	129319447	P1_M_061510_6_340
		SP1Gchr6_129325709	ACACTCTTTCCCTACACGACGCTCTTCCGATCTGGCTGTGATCATTTAGCAGTCCA	GGCTGTGATCATTTAGCAGTCCA	6	-	129325709
22	Set 3	SP2Echr6_162403154	GTGACTGGAGTTCAGACGTGTGCTCTTCCGATCTGGTGTAATGCCACTCAGCCA	GGTGTAATGCCACTCAGCCA	6	+	162403154	P1_M_061510_6_409
		SP1Gchr6_162405061	ACACTCTTTCCCTACACGACGCTCTTCCGATCTGGGGAAAAGGAGGTACAGCC	GGGGAAAAGGAGGTACAGCC	6	-	162405061
23	Set 3	SP2Echr7_145063142	GTGACTGGAGTTCAGACGTGTGCTCTTCCGATCTGCCCTTGCACATTTGTTGCT	GCCCTTGCACATTTGTTGCT	7	+	145063142	P1_M_061510_7_319
		SP1Gchr7_145063501	ACACTCTTTCCCTACACGACGCTCTTCCGATCTCCAGGGTAAGTGGCGCATTT	CCAGGGTAAGTGGCGCATTT	7	-	145063501
24	Set 3	SP2Echr8_17860453	GTGACTGGAGTTCAGACGTGTGCTCTTCCGATCTGTGCCAAGGCCTCAGAAGTG	GTGCCAAGGCCTCAGAAGTG	8	-	17860453	P1_M_061510_8_112
		SP1Gchr8_17859385	ACACTCTTTCCCTACACGACGCTCTTCCGATCTAGTCAGCTGATCGTGTCCAGA	AGTCAGCTGATCGTGTCCAGA	8	+	17859385
25	Set 3	SP2Echr8_73793851	GTGACTGGAGTTCAGACGTGTGCTCTTCCGATCTTGTCTACAGATGTTTGAGTGCCT	TGTCTACAGATGTTTGAGTGCCT	8	-	73793851	P1_M_061510_8_216
		SP1Gchr8_73787605	ACACTCTTTCCCTACACGACGCTCTTCCGATCTCCGCTCCACAAACACAGGAT	CCGCTCCACAAACACAGGAT	8	+	73787605
26	Set 3	SP2Echr9_10136456	GTGACTGGAGTTCAGACGTGTGCTCTTCCGATCTACTCTAAGATCAGTCACAGGCT	ACTCTAAGATCAGTCACAGGCT	9	+	10136456	P1_M_061510_9_83
		SP1Gchr9_10137861	ACACTCTTTCCCTACACGACGCTCTTCCGATCTAGCTGCATCACATAGATTTTGATATG	AGCTGCATCACATAGATTTTGATATG	9	-	10137861
27	Set 3	SP2Echr9_104444792	GTGACTGGAGTTCAGACGTGTGCTCTTCCGATCTAGCTGACAGTCTAGTGAATGAGGT	AGCTGACAGTCTAGTGAATGAGGT	9	-	104444792	P1_M_061510_9_215
		SP1Gchr9_104443811	ACACTCTTTCCCTACACGACGCTCTTCCGATCTTCAGGTCTTGGTGAATTTGCA	TCAGGTCTTGGTGAATTTGCA	9	+	104443811
28	Set 3	SP2Echr9_105162679	GTGACTGGAGTTCAGACGTGTGCTCTTCCGATCTAGCTGCAGTTCCTTGGGTTT	AGCTGCAGTTCCTTGGGTTT	9	-	105162679	P1_M_061510_9_218
		SP1Gchr9_105162339	ACACTCTTTCCCTACACGACGCTCTTCCGATCTTCATAGTGCTCTGGGTGGCC	TCATAGTGCTCTGGGTGGCC	9	+	105162339
29	Set 4	SP2Echr10_13259196	GTGACTGGAGTTCAGACGTGTGCTCTTCCGATCTTCTTTCAGGAGACCCAGGAGG	TCTTTCAGGAGACCCAGGAGG	10	+	13259196	P1_M_061510_10_88
		SP1Gchr10_13260836	ACACTCTTTCCCTACACGACGCTCTTCCGATCTTTCACTTTCCACATTATCTTGGCT	TTCACTTTCCACATTATCTTGGCT	10	-	13260836
30	Set 4	SP2Echr10_29712745	GTGACTGGAGTTCAGACGTGTGCTCTTCCGATCTGCACTGAGCCTTTTCCCCAG	GCACTGAGCCTTTTCCCCAG	10	-	29712745	P1_M_061510_10_118
		SP1Gchr10_29711995	ACACTCTTTCCCTACACGACGCTCTTCCGATCTTTGTGACTGTTCTCAGCATGA	TTGTGACTGTTCTCAGCATGA	10	+	29711995
31	Set 4	SP2Echr11_24349445	GTGACTGGAGTTCAGACGTGTGCTCTTCCGATCTAAACACCAACTACAAGGTAGAGA	AAACACCAACTACAAGGTAGAGA	11	+	24349445	P1_M_061510_11_96
		SP1Gchr11_24355688	ACACTCTTTCCCTACACGACGCTCTTCCGATCTTTCTTTGCCTGAAGCCTACA	TTCTTTGCCTGAAGCCTACA	11	-	24355688
32	Set 4	SP2Echr12_17894449	GTGACTGGAGTTCAGACGTGTGCTCTTCCGATCTGGGCCCTCTGGTTAGCAAAG	GGGCCCTCTGGTTAGCAAAG	12	-	17894449	P1_M_061510_12_93
		SP1Gchr12_17893991	ACACTCTTTCCCTACACGACGCTCTTCCGATCTCGCACTTACCAGAGTTTTGCT	CGCACTTACCAGAGTTTTGCT	12	+	17893991
33	Set 4	SP2Echr12_126789658	GTGACTGGAGTTCAGACGTGTGCTCTTCCGATCTCATGTCCGTGGGGATTTGGG	CATGTCCGTGGGGATTTGGG	12	-	126789658	P1_M_061510_12_282
		SP1Gchr12_126783408	ACACTCTTTCCCTACACGACGCTCTTCCGATCTTGCAGAACCATGAGCTTCCAC	TGCAGAACCATGAGCTTCCAC	12	+	126783408
34	Set 4	SP2Echr15_29411411	GTGACTGGAGTTCAGACGTGTGCTCTTCCGATCTGACTGTCACAGAGAGCTGCG	GACTGTCACAGAGAGCTGCG	15	+	29411411	P1_M_061510_15_41
		SP1Gchr15_29412008	ACACTCTTTCCCTACACGACGCTCTTCCGATCTCCTCCTGAGTGGAATCCCGT	CCTCCTGAGTGGAATCCCGT	15	-	29412008
35	Set 4	SP2Echr16_16940445	GTGACTGGAGTTCAGACGTGTGCTCTTCCGATCTAGTTATCCGTGCAGTGGACT	AGTTATCCGTGCAGTGGACT	16	-	16940445	P1_M_061510_16_193
		SP1Gchr16_16934204	ACACTCTTTCCCTACACGACGCTCTTCCGATCTACTGTGGCACTTCTGGTAACC	ACTGTGGCACTTCTGGTAACC	16	+	16934204
36	Set 4	SP2Echr16_18838397	GTGACTGGAGTTCAGACGTGTGCTCTTCCGATCTACAGGTATATTTTGAACCAGGAGT	ACAGGTATATTTTGAACCAGGAGT	16	-	18838397	P1_M_061510_16_54
		SP1Gchr16_18832364	ACACTCTTTCCCTACACGACGCTCTTCCGATCTACAACATAAGAAATGCCCATGCT	ACAACATAAGAAATGCCCATGCT	16	+	18832364
37	Set 1	SP2Echr16_83670742	GTGACTGGAGTTCAGACGTGTGCTCTTCCGATCTACTCAACAGCTTTTTATCCCCTCT	ACTCAACAGCTTTTTATCCCCTCT	16	+	83670742	P1_M_061510_16_139
		SP1Gchr16_83677028	ACACTCTTTCCCTACACGACGCTCTTCCGATCTCAAATCGTGAGACAGATGGCA	CAAATCGTGAGACAGATGGCA	16	-	83677028
38	Set 1	SP2Echr18_47910978	GTGACTGGAGTTCAGACGTGTGCTCTTCCGATCTTCAGAGTTAGGGACGTCAGGA	TCAGAGTTAGGGACGTCAGGA	18	+	47910978	P1_M_061510_18_118
		SP1Gchr18_47911404	ACACTCTTTCCCTACACGACGCTCTTCCGATCTAAACGGTGAAGGAAATGTTGAA	AAACGGTGAAGGAAATGTTGAA	18	-	47911404
39	Set 2	SP2Echr20_54434584	GTGACTGGAGTTCAGACGTGTGCTCTTCCGATCTGGACTCTGACCTCTAGCAGCA	GGACTCTGACCTCTAGCAGCA	20	+	54434584	P1_M_061510_20_101
		SP1Gchr20_54440770	ACACTCTTTCCCTACACGACGCTCTTCCGATCTGAAGGCTCCACATCACCACA	GAAGGCTCCACATCACCACA	20	-	54440770
40	Set 4	SP2Echr21_26825023	GTGACTGGAGTTCAGACGTGTGCTCTTCCGATCTAGAACCTTCCTGAGCCTTGGT	AGAACCTTCCTGAGCCTTGGT	21	+	26825023	P1_M_061510_21_23
		SP1Gchr21_26825522	ACACTCTTTCCCTACACGACGCTCTTCCGATCTTCTGAGCACCTACCAGTGGG	TCTGAGCACCTACCAGTGGG	21	-	26825522
41	Set 5	SP2Echr2_144010717	GTGACTGGAGTTCAGACGTGTGCTCTTCCGATCTGGTTCAAGGAAAATCAAAGAAGAGCA	GGTTCAAGGAAAATCAAAGAAGAGCA	2	+	144010717	P1_MEI_170
		SP1Gchr2_144010892	ACACTCTTTCCCTACACGACGCTCTTCCGATCTTGTGTGCTTCTGAGACTTGCA	TGTGTGCTTCTGAGACTTGCA	2	-	144010892
42	Set 5	SP2Echr2_173854158	GTGACTGGAGTTCAGACGTGTGCTCTTCCGATCTTTCACCTGCCTGCCAATGTC	TTCACCTGCCTGCCAATGTC	2	-	173854158	P1_MEI_1569
		SP1Gchr2_173853924	ACACTCTTTCCCTACACGACGCTCTTCCGATCTCTCTCCAACACAGTGGCAGC	CTCTCCAACACAGTGGCAGC	2	+	173853924
43	Set 5	SP2Echr2_199779823	GTGACTGGAGTTCAGACGTGTGCTCTTCCGATCTGGGACCCTAAGTTTGAGAACTGC	GGGACCCTAAGTTTGAGAACTGC	2	+	199779823	P1_MEI_201
		SP1Gchr2_199779976	ACACTCTTTCCCTACACGACGCTCTTCCGATCTTGATGTGGCCATTTTGGGACA	TGATGTGGCCATTTTGGGACA	2	-	199779976
44	Set 5	SP2Echr4_10632740	GTGACTGGAGTTCAGACGTGTGCTCTTCCGATCTAGGAGGAGCAGGAGAGACAC	AGGAGGAGCAGGAGAGACAC	4	-	10632740	P1_MEI_322
		SP1Gchr4_10632515	ACACTCTTTCCCTACACGACGCTCTTCCGATCTAGCCATTTATCTCCAGGCGT	AGCCATTTATCTCCAGGCGT	4	+	10632515
45	Set 5	SP2Echr8_119721731	GTGACTGGAGTTCAGACGTGTGCTCTTCCGATCTACATGCTGGGAGTTGCTGTG	ACATGCTGGGAGTTGCTGTG	8	-	119721731	P1_MEI_2433
		SP1Gchr8_119721582	ACACTCTTTCCCTACACGACGCTCTTCCGATCTATGGCTTTGGGAACAGGGGA	ATGGCTTTGGGAACAGGGGA	8	+	119721582
46	Set 5	SP2Echr11_123241679	GTGACTGGAGTTCAGACGTGTGCTCTTCCGATCTAGGTGCCTGAAACTGGGAGA	AGGTGCCTGAAACTGGGAGA	11	+	123241679	P1_MEI_2730
		SP1Gchr11_123241916	ACACTCTTTCCCTACACGACGCTCTTCCGATCTACAGCCTTTCTCAGTCACCCT	ACAGCCTTTCTCAGTCACCCT	11	-	123241916
47	Set 5	SP2Echr1_169524777	GTGACTGGAGTTCAGACGTGTGCTCTTCCGATCTAAGGGGGAAAAGGAGGAGGG	AAGGGGGAAAAGGAGGAGGG	1	+	169524777	P1_MEI_58&P2_MEI_1302
		SP1Gchr1_169524935	ACACTCTTTCCCTACACGACGCTCTTCCGATCTAGGTACTGGTGCTACTTCATTT	AGGTACTGGTGCTACTTCATTT	1	-	169524935
48	Set 5	SP2Echr4_134596367	GTGACTGGAGTTCAGACGTGTGCTCTTCCGATCTTGCTTTTTAGCCTAAGCCTGCT	TGCTTTTTAGCCTAAGCCTGCT	4	+	134596367	P1_MEI_1894&P2_MEI_1613
		SP1Gchr4_134596523	ACACTCTTTCCCTACACGACGCTCTTCCGATCTTCCACCTTCAATTTGTTGGAAGGA	TCCACCTTCAATTTGTTGGAAGGA	4	-	134596523
49	Set 5	SP2Echr4_190659594	GTGACTGGAGTTCAGACGTGTGCTCTTCCGATCTAGAACAGTAAGCTGCAGACAGG	AGAACAGTAAGCTGCAGACAGG	4	+	190659594	P1_MEI_1949&P2_MEI_1636
		SP1Gchr4_190659832	ACACTCTTTCCCTACACGACGCTCTTCCGATCTTCTGAGGGATTGGAGGCAGG	TCTGAGGGATTGGAGGCAGG	4	-	190659832
50	Set 5	SP2Echr5_8749396	GTGACTGGAGTTCAGACGTGTGCTCTTCCGATCTTGGCACAGGCTTCAGACATT	TGGCACAGGCTTCAGACATT	5	+	8749396	P1_MEI_414&P2_MEI_691
		SP1Gchr5_8749642	ACACTCTTTCCCTACACGACGCTCTTCCGATCTTGTCTGTCTTGACATTCCTAAGCC	TGTCTGTCTTGACATTCCTAAGCC	5	-	8749642
51	Set 6	SP2Echr5_89450675	GTGACTGGAGTTCAGACGTGTGCTCTTCCGATCTATCACCACTCCCTGGCAGTC	ATCACCACTCCCTGGCAGTC	5	+	89450675	P1_MEI_460&P2_MEI_693
		SP1Gchr5_89450840	ACACTCTTTCCCTACACGACGCTCTTCCGATCTTGTGTCTCTAAAACCTCGCTGT	TGTGTCTCTAAAACCTCGCTGT	5	-	89450840
52	Set 6	SP2Echr6_77980749	GTGACTGGAGTTCAGACGTGTGCTCTTCCGATCTGGGGTTGCCTTTGTACTGTGA	GGGGTTGCCTTTGTACTGTGA	6	-	77980749	P1_MEI_539&P2_MEI_776
		SP1Gchr6_77980565	ACACTCTTTCCCTACACGACGCTCTTCCGATCTAGCCCCTTACTTCTGCCACA	AGCCCCTTACTTCTGCCACA	6	+	77980565
53	Set 6	SP2Echr8_72399237	GTGACTGGAGTTCAGACGTGTGCTCTTCCGATCTAGGTCCATGAAACCCTTGCT	AGGTCCATGAAACCCTTGCT	8	-	72399237	P1_MEI_707&P2_MEI_865
		SP1Gchr8_72399081	ACACTCTTTCCCTACACGACGCTCTTCCGATCTAGCTCTGGTAGGTTGCCTCA	AGCTCTGGTAGGTTGCCTCA	8	+	72399081
54	Set 6	SP2Echr13_22489753	GTGACTGGAGTTCAGACGTGTGCTCTTCCGATCTACAGAAACCCAGAAAGAATTTGTGT	ACAGAAACCCAGAAAGAATTTGTGT	13	+	22489753	P1_MEI_1023&P2_MEI_147
		SP1Gchr13_22489910	ACACTCTTTCCCTACACGACGCTCTTCCGATCTTTTGTGTCTGTGTGAGGGCG	TTTGTGTCTGTGTGAGGGCG	13	-	22489910
55	Set 6	SP2Echr13_61462350	GTGACTGGAGTTCAGACGTGTGCTCTTCCGATCTTGGAACAGTGTCACACAGGT	TGGAACAGTGTCACACAGGT	13	-	61462350	P1_MEI_1051&P2_MEI_170
		SP1Gchr13_61462178	ACACTCTTTCCCTACACGACGCTCTTCCGATCTACGACGTTTGGCATGTGGTT	ACGACGTTTGGCATGTGGTT	13	+	61462178
56	Set 6	SP2Echr13_78055017	GTGACTGGAGTTCAGACGTGTGCTCTTCCGATCTCGCGGGATTCCCTAGAAGGA	CGCGGGATTCCCTAGAAGGA	13	+	78055017	P1_MEI_1062&P2_MEI_1128
		SP1Gchr13_78055163	ACACTCTTTCCCTACACGACGCTCTTCCGATCTGAAGCAGCAGAGGCCGTAAG	GAAGCAGCAGAGGCCGTAAG	13	-	78055163
57	Set 6	SP2Echr13_85871622	GTGACTGGAGTTCAGACGTGTGCTCTTCCGATCTTCGTATTTTCCCAAATTACTTAAAGGA	TCGTATTTTCCCAAATTACTTAAAGGA	13	-	85871622	P1_MEI_1067&P2_MEI_1133
		SP1Gchr13_85871449	ACACTCTTTCCCTACACGACGCTCTTCCGATCTGTTTTTGTAAAACACAATACTGCAATT	GTTTTTGTAAAACACAATACTGCAATT	13	+	85871449
58	Set 6	SP2Echr14_36674647	GTGACTGGAGTTCAGACGTGTGCTCTTCCGATCTCCTCACTAGGGGCTGAGATAGC	CCTCACTAGGGGCTGAGATAGC	14	+	36674647	P1_MEI_2925&P2_MEI_1154
		SP1Gchr14_36674868	ACACTCTTTCCCTACACGACGCTCTTCCGATCTAAGTGCCAGCAATTACAGAGA	AAGTGCCAGCAATTACAGAGA	14	-	36674868
59	Set 6	SP2Echr18_28732947	GTGACTGGAGTTCAGACGTGTGCTCTTCCGATCTACCCATGTTTCTGTAGGTCCCA	ACCCATGTTTCTGTAGGTCCCA	18	-	28732947	P1_MEI_3095&P2_MEI_1256
		SP1Gchr18_28732792	ACACTCTTTCCCTACACGACGCTCTTCCGATCTACCTCTGCATTGACAGGGAAG	ACCTCTGCATTGACAGGGAAG	18	+	28732792
60	Set 6	SP2Echr20_41952141	GTGACTGGAGTTCAGACGTGTGCTCTTCCGATCTCATCTGCTGGGCTGTCTGTG	CATCTGCTGGGCTGTCTGTG	20	-	41952141	P1_MEI_1280&P2_MEI_1388
		SP1Gchr20_41951995	ACACTCTTTCCCTACACGACGCTCTTCCGATCTCAGTCGGCAGAGTCCTAGCT	CAGTCGGCAGAGTCCTAGCT	20	+	41951995

## Sheet: 22 loci
Locus	Set	Primer	Tailed sequence	Sequence	Chr	Strand	Start	L1 name
1	Set 1	SP2Echr1_65909953	GTGACTGGAGTTCAGACGTGTGCTCTTCCGATCTAAGTCTCTCTGGGAGCAGCC	AAGTCTCTCTGGGAGCAGCC	chr1	-	65909953	P1_M_061510_1_185
		SP1Gchr1_65909325	ACACTCTTTCCCTACACGACGCTCTTCCGATCTACAGAGCCACATCTCGGTCT	ACAGAGCCACATCTCGGTCT	chr1	+	65909325
2		SP2Echr1_91914053	GTGACTGGAGTTCAGACGTGTGCTCTTCCGATCTACCTTGACCATGGGATGAACA	ACCTTGACCATGGGATGAACA	chr1	+	91914053	P1_M_061510_1_239
		SP1Gchr1_91914838	ACACTCTTTCCCTACACGACGCTCTTCCGATCTTCTGTGTACCTGTGGTGCCA	TCTGTGTACCTGTGGTGCCA	chr1	-	91914838
3		SP2Echr1_218245520	GTGACTGGAGTTCAGACGTGTGCTCTTCCGATCTAGAGGAACAACAAGGCAATCCA	AGAGGAACAACAAGGCAATCCA	chr1	+	218245520	P1_M_061510_1_391
		SP1Gchr1_218246827	ACACTCTTTCCCTACACGACGCTCTTCCGATCTGCAGGGCTCCCTTTTCACAA	GCAGGGCTCCCTTTTCACAA	chr1	-	218246827
4		SP2Echr1_59944464	GTGACTGGAGTTCAGACGTGTGCTCTTCCGATCTGAGAGGAAAACACAAGCAAACA	GAGAGGAAAACACAAGCAAACA	chr4	+	59944464	P1_M_061510_4_203
		SP1Gchr1_59950913	ACACTCTTTCCCTACACGACGCTCTTCCGATCTTTGCAGTGGAGAAAATGGAATGGA	TTGCAGTGGAGAAAATGGAATGGA	chr4	-	59950913
5		SP2Echr1_105162682	GTGACTGGAGTTCAGACGTGTGCTCTTCCGATCTCACTAGCTGCAGTTCCTTGGG	CACTAGCTGCAGTTCCTTGGG	chr9	-	105162682	P1_M_061510_9_218
		SP1Gchr1_105162150	ACACTCTTTCCCTACACGACGCTCTTCCGATCTGGTGTGATCGTCCCAAGCAT	GGTGTGATCGTCCCAAGCAT	chr9	+	105162150
6		SP2Echr1_78346546	GTGACTGGAGTTCAGACGTGTGCTCTTCCGATCTTGTGGTTTGTCCCTTTACTCTCT	TGTGGTTTGTCCCTTTACTCTCT	chr10	+	78346546	P1_M_061510_10_203
		SP1Gchr1_78351886	ACACTCTTTCCCTACACGACGCTCTTCCGATCTCCCAAGACAGGCCCACACAT	CCCAAGACAGGCCCACACAT	chr10	-	78351886
7		SP2Echr1_41952142	GTGACTGGAGTTCAGACGTGTGCTCTTCCGATCTACATCTGCTGGGCTGTCTGT	ACATCTGCTGGGCTGTCTGT	chr20	-	41952142	P1_MEI_1280&P2_MEI_1388
		SP1Gchr1_41951769	ACACTCTTTCCCTACACGACGCTCTTCCGATCTGGCAAGATGATGGATTCCCCC	GGCAAGATGATGGATTCCCCC	chr20	+	41951769
8	Set 2	SP2Echr1_31040594	GTGACTGGAGTTCAGACGTGTGCTCTTCCGATCTTGGAAACTGCTCTGTTCCTGA	TGGAAACTGCTCTGTTCCTGA	chr1	+	31040594	P1_M_061510_1_131
		SP1Gchr1_31041981	ACACTCTTTCCCTACACGACGCTCTTCCGATCTAGGAACAGCAGGTAGTATTAGCA	AGGAACAGCAGGTAGTATTAGCA	chr1	-	31041981
9		SP2Echr3_130347522	GTGACTGGAGTTCAGACGTGTGCTCTTCCGATCTAGACTCTCCATAGGCTTTCCA	AGACTCTCCATAGGCTTTCCA	chr3	+	130347522	P1_M_061510_3_279
		SP1Gchr3_130353385	ACACTCTTTCCCTACACGACGCTCTTCCGATCTCAGGCACACATCACCCAATGA	CAGGCACACATCACCCAATGA	chr3	-	130353385
10		SP2Echr3_137072254	GTGACTGGAGTTCAGACGTGTGCTCTTCCGATCTTGGGTGACAGAGAGATACATCATT	TGGGTGACAGAGAGATACATCATT	chr3	+	137072254	P1_M_061510_3_293
		SP1Gchr3_137073722	ACACTCTTTCCCTACACGACGCTCTTCCGATCTAGATGGTGGGTAGAATGCTCA	AGATGGTGGGTAGAATGCTCA	chr3	-	137073722
11		SP2Echr6_70720139	GTGACTGGAGTTCAGACGTGTGCTCTTCCGATCTAATAGCACTCCACACGAAAGA	AATAGCACTCCACACGAAAGA	chr6	+	70720139	P1_M_061510_6_823
		SP1Gchr6_70726640	ACACTCTTTCCCTACACGACGCTCTTCCGATCTTCCTCTGCTTGTTAGACATTCACA	TCCTCTGCTTGTTAGACATTCACA	chr6	-	70726640
12		SP2Echr7_11561379	GTGACTGGAGTTCAGACGTGTGCTCTTCCGATCTTCTTTTCTGCCTGCCCCTAGT	TCTTTTCTGCCTGCCCCTAGT	chr7	-	11561379	P1_M_061510_7_376
		SP1Gchr7_11560770	ACACTCTTTCCCTACACGACGCTCTTCCGATCTTTTCTGAACATATTCACACAGACAT	TTTCTGAACATATTCACACAGACAT	chr7	+	11560770
13		SP2Echr8_77338437	GTGACTGGAGTTCAGACGTGTGCTCTTCCGATCTATGAAATACCAGTCCCCTTCC	ATGAAATACCAGTCCCCTTCC	chr8	-	77338437	P1_M_061510_8_220
		SP1Gchr8_77337076	ACACTCTTTCCCTACACGACGCTCTTCCGATCTCCATCACCTTTGTCCCTGGC	CCATCACCTTTGTCCCTGGC	chr8	+	77337076
14		SP2Echr10_5287227	GTGACTGGAGTTCAGACGTGTGCTCTTCCGATCTCAGCCCAAGCGAACATGTGA	CAGCCCAAGCGAACATGTGA	chr10	+	5287227	P1_M_061510_10_299
		SP1Gchr10_5293695	ACACTCTTTCCCTACACGACGCTCTTCCGATCTTCCTGTCTCCGCTGGCTG	TCCTGTCTCCGCTGGCTG	chr10	-	5293695
15	Set 3	SP2Echr13_30221894	GTGACTGGAGTTCAGACGTGTGCTCTTCCGATCTCGGAATGCAACAAAAGTGGTGG	CGGAATGCAACAAAAGTGGTGG	chr13	-	30221894	P1_M_061510_13_47
		SP1Gchr13_30215490	ACACTCTTTCCCTACACGACGCTCTTCCGATCTAGGGATCAGACCAGGATGCT	AGGGATCAGACCAGGATGCT	chr13	+	30215490
16		SP2Echr14_52404519	GTGACTGGAGTTCAGACGTGTGCTCTTCCGATCTAGGAGGGCTGGTAACACACT	AGGAGGGCTGGTAACACACT	chr14	-	52404519	P1_M_061510_14_175
		SP1Gchr14_52404039	ACACTCTTTCCCTACACGACGCTCTTCCGATCTAGGAAATGGAGCAGGATGGT	AGGAAATGGAGCAGGATGGT	chr14	+	52404039
17		SP2Echr18_35399637	GTGACTGGAGTTCAGACGTGTGCTCTTCCGATCTTCTGAGAATACCTGCCTCTAAGT	TCTGAGAATACCTGCCTCTAAGT	chr18	+	35399637	P1_M_061510_18_386
		SP1Gchr18_35406078	ACACTCTTTCCCTACACGACGCTCTTCCGATCTAGAGCACCTTGTCAAGTTCCA	AGAGCACCTTGTCAAGTTCCA	chr18	-	35406078
18		SP2Echr20_7102920	GTGACTGGAGTTCAGACGTGTGCTCTTCCGATCTTCTACGCTATGGAGATGTGGT	TCTACGCTATGGAGATGTGGT	chr20	-	7102920	P1_M_061510_20_28
		SP1Gchr20_7096466	ACACTCTTTCCCTACACGACGCTCTTCCGATCTAGAGGAGTTGTGGATGGAATTT	AGAGGAGTTGTGGATGGAATTT	chr20	+	7096466
19		SP2Echr20_42025878	GTGACTGGAGTTCAGACGTGTGCTCTTCCGATCTCAGTGACCTCCAGAGTCAAGAGA	CAGTGACCTCCAGAGTCAAGAGA	chr20	-	42025878	P1_M_061510_20_89
		SP1Gchr20_42024268	ACACTCTTTCCCTACACGACGCTCTTCCGATCTCTTGAGCAAGGCACTCCCTC	CTTGAGCAAGGCACTCCCTC	chr20	+	42024268
20		SP2Echr2_178676327	GTGACTGGAGTTCAGACGTGTGCTCTTCCGATCTAAGCACCAACCCATCTGCAG	GGCAACTTCAGCTTATTTCAGCC	chr2	-	178676327	P1_MEI_190&P2_MEI_1442
		SP1Gchr2_178675899	ACACTCTTTCCCTACACGACGCTCTTCCGATCTAGGGGAATGGATTGAGACAACA	GTGGCTTTTAGAAAAAGGTTCCTCC	chr2	+	178675899
21		SP2Echr13_91626171	GTGACTGGAGTTCAGACGTGTGCTCTTCCGATCTGTCCCTTCCTGGCCTCTCTT	AAGCACCAACCCATCTGCAG	chr13	+	91626171	P1_MEI_2893&P2_MEI_1141
		SP1Gchr13_91626562	ACACTCTTTCCCTACACGACGCTCTTCCGATCTTCTGCTTGAGACTGGCAAACA	AGGGGAATGGATTGAGACAACA	chr13	-	91626562
22		SP2Echr18_59466267	GTGACTGGAGTTCAGACGTGTGCTCTTCCGATCTGGCAACTTCAGCTTATTTCAGCC	GTCCCTTCCTGGCCTCTCTT	chr18	+	59466267	P1_MEI_3120
		SP1Gchr18_59466703	ACACTCTTTCCCTACACGACGCTCTTCCGATCTGTGGCTTTTAGAAAAAGGTTCCTCC	TCTGCTTGAGACTGGCAAACA	chr18	-	59466703

## Sheet: 104 loci
Locus	Set	Primer	Tailed sequence	Sequence	Chr	Strand	Start	Alu Name
1	Set 1	P1_M_061510_1_95_SP2primerE_1	GTGACTGGAGTTCAGACGTGTGCTCTTCCGATCTTGTGCCTCATCGTATTCATTGT	TGTGCCTCATCGTATTCATTGT	1	-	4155513	P1_M_061510_1_95
		P1_M_061510_1_95_SP1primerG_8	ACACTCTTTCCCTACACGACGCTCTTCCGATCTAGCATGTGCAGAGGCTGTCA	AGCATGTGCAGAGGCTGTCA	1	+	4155056
2	Set 1	P1_M_061510_1_146_SP2primerE_3	GTGACTGGAGTTCAGACGTGTGCTCTTCCGATCTAAAGAAAGGCAGCCTGGCAA	AAAGAAAGGCAGCCTGGCAA	1	-	43008560	P1_M_061510_1_146
		P1_M_061510_1_146_SP1primerG_4	ACACTCTTTCCCTACACGACGCTCTTCCGATCTATAGCTCACCTCCCCCTCCT	ATAGCTCACCTCCCCCTCCT	1	+	43008104
3	Set 1	P1_M_061510_1_167_SP2primerE_7	GTGACTGGAGTTCAGACGTGTGCTCTTCCGATCTCTCTACATAGCAGGATAATAAGGGTT	CTCTACATAGCAGGATAATAAGGGTT	1	-	58343620	P1_M_061510_1_167
		P1_M_061510_1_167_SP1primerG_2	ACACTCTTTCCCTACACGACGCTCTTCCGATCTCTGCAGCTCCCTCTCTGGAT	CTGCAGCTCCCTCTCTGGAT	1	+	58343053
4	Set 1	P1_M_061510_1_228_SP2primerE_3	GTGACTGGAGTTCAGACGTGTGCTCTTCCGATCTGCACTTAGCTCAGTCTACAGCTA	GCACTTAGCTCAGTCTACAGCTA	1	-	85748971	P1_M_061510_1_228
		P1_M_061510_1_228_SP1primerG_12	ACACTCTTTCCCTACACGACGCTCTTCCGATCTACAGTCCTTACAGGTAGGCTT	ACAGTCCTTACAGGTAGGCTT	1	+	85748490
5	Set 1	P1_M_061510_1_334_SP2primerE_1	GTGACTGGAGTTCAGACGTGTGCTCTTCCGATCTTGGCAGAAGCAAGTCCTTACC	TGGCAGAAGCAAGTCCTTACC	1	-	180293376	P1_M_061510_1_334
		P1_M_061510_1_334_SP1primerG_3	ACACTCTTTCCCTACACGACGCTCTTCCGATCTTTGTTTCCACTGGGATGGAAT	TTGTTTCCACTGGGATGGAAT	1	+	180292864
6	Set 1	P1_M_061510_1_394_SP2primerE_7	GTGACTGGAGTTCAGACGTGTGCTCTTCCGATCTTGTGCTAAAATATCGCCGGG	TGTGCTAAAATATCGCCGGG	1	-	220285858	P1_M_061510_1_394
		P1_M_061510_1_394_SP1primerG_3	ACACTCTTTCCCTACACGACGCTCTTCCGATCTGTCTGACGCAATATATTTAAGCCAAGT	GTCTGACGCAATATATTTAAGCCAAGT	1	+	220285289
7	Set 1	P1_M_061510_1_400_SP2primerE_3	GTGACTGGAGTTCAGACGTGTGCTCTTCCGATCTTTGTGACCTCTATACCTTGTTCCA	TTGTGACCTCTATACCTTGTTCCA	1	-	223061223	P1_M_061510_1_400
		P1_M_061510_1_400_SP1primerG_3	ACACTCTTTCCCTACACGACGCTCTTCCGATCTTCTGGGCATTTTTCAGGCAGTT	TCTGGGCATTTTTCAGGCAGTT	1	+	223060684
8	Set 1	P1_M_061510_1_429_SP2primerE_5	GTGACTGGAGTTCAGACGTGTGCTCTTCCGATCTTTCACAAACGCCCTTTTTCCA	TTCACAAACGCCCTTTTTCCA	1	-	236055001	P1_M_061510_1_429
		P1_M_061510_1_429_SP1primerG_6	ACACTCTTTCCCTACACGACGCTCTTCCGATCTGCACACAGCTAGAGAGTGCTT	GCACACAGCTAGAGAGTGCTT	1	+	236054435
9	Set 1	P1_M_061510_1_431_SP2primerE_1	GTGACTGGAGTTCAGACGTGTGCTCTTCCGATCTTCTGAACTGGGTATTCTTGGACA	TCTGAACTGGGTATTCTTGGACA	1	+	236594873	P1_M_061510_1_431
		P1_M_061510_1_431_SP1primerG_6	ACACTCTTTCCCTACACGACGCTCTTCCGATCTTGGAAATTGTTTACACATCTGAGC	TGGAAATTGTTTACACATCTGAGC	1	-	236595323
10	Set 1	P1_M_061510_2_124_SP2primerE_1	GTGACTGGAGTTCAGACGTGTGCTCTTCCGATCTTCCCTGGGGAACAACATTCA	TCCCTGGGGAACAACATTCA	2	-	33781696	P1_M_061510_2_124
		P1_M_061510_2_124_SP1primerG_2	ACACTCTTTCCCTACACGACGCTCTTCCGATCTGCATTTAGGAATGTGTTGCTACTTGT	GCATTTAGGAATGTGTTGCTACTTGT	2	+	33781187
11	Set 1	P1_M_061510_2_181_SP2primerE_4	GTGACTGGAGTTCAGACGTGTGCTCTTCCGATCTTACGAGTGGCCATGACCAGA	TACGAGTGGCCATGACCAGA	2	+	58539235	P1_M_061510_2_181
		P1_M_061510_2_181_SP1primerG_8	ACACTCTTTCCCTACACGACGCTCTTCCGATCTCCTGAAAACCCCTGCTTCGAG	CCTGAAAACCCCTGCTTCGAG	2	-	58539730
12	Set 1	P1_M_061510_2_226_SP2primerE_14	GTGACTGGAGTTCAGACGTGTGCTCTTCCGATCTGCTCTGGATGTATAGGGCAAA	GCTCTGGATGTATAGGGCAAA	2	+	82960012	P1_M_061510_2_226
		P1_M_061510_2_226_SP1primerG_16	ACACTCTTTCCCTACACGACGCTCTTCCGATCTGGACCAGCTCCTCTTCTTATTG	GGACCAGCTCCTCTTCTTATTG	2	-	82960468
13	Set 1	P1_M_061510_2_339_SP2primerE_3	GTGACTGGAGTTCAGACGTGTGCTCTTCCGATCTAGACACATCAATCAGTACATACAAAAA	AGACACATCAATCAGTACATACAAAAA	2	-	155891505	P1_M_061510_2_339
		P1_M_061510_2_339_SP1primerG_3	ACACTCTTTCCCTACACGACGCTCTTCCGATCTTCACTACTCTCTAGGTCATGAAGG	TCACTACTCTCTAGGTCATGAAGG	2	+	155891037
14	Set 1	P1_M_061510_2_363_SP2primerE_1	GTGACTGGAGTTCAGACGTGTGCTCTTCCGATCTTGCCCAAGTTTCATTGCAGA	TGCCCAAGTTTCATTGCAGA	2	-	169886596	P1_M_061510_2_363
		P1_M_061510_2_363_SP1primerG_2	ACACTCTTTCCCTACACGACGCTCTTCCGATCTGTGATCCCATTGGCCACGTA	GTGATCCCATTGGCCACGTA	2	+	169886090
15	Set 1	P1_M_061510_2_1008_SP2primerE_10	GTGACTGGAGTTCAGACGTGTGCTCTTCCGATCTGGAGGCACTGGTTTCAGACA	GGAGGCACTGGTTTCAGACA	2	-	181926178	P1_M_061510_2_1008
		P1_M_061510_2_1008_SP1primerG_3	ACACTCTTTCCCTACACGACGCTCTTCCGATCTGCCATTTGAAGTAGACTAGGCCAA	GCCATTTGAAGTAGACTAGGCCAA	2	+	181925698
16	Set 1	P1_M_061510_2_434_SP2primerE_2	GTGACTGGAGTTCAGACGTGTGCTCTTCCGATCTCTTGGCCAAAGTGCTTCCCT	CTTGGCCAAAGTGCTTCCCT	2	+	202721610	P1_M_061510_2_434
		P1_M_061510_2_434_SP1primerG_3	ACACTCTTTCCCTACACGACGCTCTTCCGATCTGGATGTTGGGCCTGGAGACT	GGATGTTGGGCCTGGAGACT	2	-	202722069
17	Set 1	P1_M_061510_2_471_SP2primerE_4	GTGACTGGAGTTCAGACGTGTGCTCTTCCGATCTTCCAGCTGGAAAAGAAGAAAGAAA	TCCAGCTGGAAAAGAAGAAAGAAA	2	+	221345841	P1_M_061510_2_471
		P1_M_061510_2_471_SP1primerG_1	ACACTCTTTCCCTACACGACGCTCTTCCGATCTTGCTCTCAGTGGGTACAAACA	TGCTCTCAGTGGGTACAAACA	2	-	221346389
18	Set 1	P1_M_061510_2_478_SP2primerE_6	GTGACTGGAGTTCAGACGTGTGCTCTTCCGATCTAGAAAGGACACAGGCCCTGTA	AGAAAGGACACAGGCCCTGTA	2	+	224473062	P1_M_061510_2_478
		P1_M_061510_2_478_SP1primerG_2	ACACTCTTTCCCTACACGACGCTCTTCCGATCTGGCTGTCGGAAAAGGTCAAGT	GGCTGTCGGAAAAGGTCAAGT	2	-	224473481
19	Set 1	P1_M_061510_2_510_SP2primerE_8	GTGACTGGAGTTCAGACGTGTGCTCTTCCGATCTACAGTACTGGTGAAGGAAGAGACA	ACAGTACTGGTGAAGGAAGAGACA	2	-	233668712	P1_M_061510_2_510
		P1_M_061510_2_510_SP1primerG_1	ACACTCTTTCCCTACACGACGCTCTTCCGATCTCGTTTGCTTCGGGACCAAGA	CGTTTGCTTCGGGACCAAGA	2	+	233668261
20	Set 1	P1_M_061510_3_98_SP2primerE_8	GTGACTGGAGTTCAGACGTGTGCTCTTCCGATCTTGTTACTGCCAGGAATGGACT	TGTTACTGCCAGGAATGGACT	3	-	21457902	P1_M_061510_3_98
		P1_M_061510_3_98_SP1primerG_10	ACACTCTTTCCCTACACGACGCTCTTCCGATCTTCTACAGTCAACTTAGCCACCT	TCTACAGTCAACTTAGCCACCT	3	+	21457340
21	Set 1	P1_M_061510_3_121_SP2primerE_3	GTGACTGGAGTTCAGACGTGTGCTCTTCCGATCTGGGCAACAACCCGGAAAGA	GGGCAACAACCCGGAAAGA	3	-	29620669	P1_M_061510_3_121
		P1_M_061510_3_121_SP1primerG_1	ACACTCTTTCCCTACACGACGCTCTTCCGATCTTGGATGGAACCCTGTCCCAG	TGGATGGAACCCTGTCCCAG	3	+	29620134
22	Set 1	P1_M_061510_3_175_SP2primerE_7	GTGACTGGAGTTCAGACGTGTGCTCTTCCGATCTTGTGGAAGACTTAATGAACACTAGA	TGTGGAAGACTTAATGAACACTAGA	3	-	66049626	P1_M_061510_3_175
		P1_M_061510_3_175_SP1primerG_9	ACACTCTTTCCCTACACGACGCTCTTCCGATCTGTGAGGGGCACACATGAATCT	GTGAGGGGCACACATGAATCT	3	+	66049113
23	Set 1	P1_M_061510_3_181_SP2primerE_3	GTGACTGGAGTTCAGACGTGTGCTCTTCCGATCTTCCAGGTCTTTGAAGAGAGACA	TCCAGGTCTTTGAAGAGAGACA	3	-	70415466	P1_M_061510_3_181
		P1_M_061510_3_181_SP1primerG_1	ACACTCTTTCCCTACACGACGCTCTTCCGATCTAAATTCCTCCCTTGTGCTGT	AAATTCCTCCCTTGTGCTGT	3	+	70415013
24	Set 1	P1_M_061510_3_214_SP2primerE_3	GTGACTGGAGTTCAGACGTGTGCTCTTCCGATCTACTACAGACAAAAGCTACTGACAAA	ACTACAGACAAAAGCTACTGACAAA	3	-	95116549	P1_M_061510_3_214
		P1_M_061510_3_214_SP1primerG_4	ACACTCTTTCCCTACACGACGCTCTTCCGATCTAGACCTCTCTGAGCTAAACCTG	AGACCTCTCTGAGCTAAACCTG	3	+	95116050
25	Set 1	P1_M_061510_3_217_SP2primerE_1	GTGACTGGAGTTCAGACGTGTGCTCTTCCGATCTAGATGAGATCAAGCCACAAAAGT	AGATGAGATCAAGCCACAAAAGT	3	+	97435066	P1_M_061510_3_217
		P1_M_061510_3_217_SP1primerG_4	ACACTCTTTCCCTACACGACGCTCTTCCGATCTAGGGATAGGGAAGCAGTCACAT	AGGGATAGGGAAGCAGTCACAT	3	-	97435584
26	Set 1	P1_M_061510_3_262_SP2primerE_7	GTGACTGGAGTTCAGACGTGTGCTCTTCCGATCTAACAGTTTCTATTTCTGCTGCCC	AACAGTTTCTATTTCTGCTGCCC	3	+	122138339	P1_M_061510_3_262
		P1_M_061510_3_262_SP1primerG_1	ACACTCTTTCCCTACACGACGCTCTTCCGATCTGGAATCACTCCCATGCCACG	GGAATCACTCCCATGCCACG	3	-	122138919
27	Set 1	P1_M_061510_3_300_SP2primerE_1	GTGACTGGAGTTCAGACGTGTGCTCTTCCGATCTACCTTCCCTGAACCCAGTCA	ACCTTCCCTGAACCCAGTCA	3	-	143624436	P1_M_061510_3_300
		P1_M_061510_3_300_SP1primerG_4	ACACTCTTTCCCTACACGACGCTCTTCCGATCTCACCACCTTCAGCACATCCAT	CACCACCTTCAGCACATCCAT	3	+	143623887
28	Set 1	P1_M_061510_3_313_SP2primerE_4	GTGACTGGAGTTCAGACGTGTGCTCTTCCGATCTCCATGGCAAGAAAAGGGGGAA	CCATGGCAAGAAAAGGGGGAA	3	-	147628986	P1_M_061510_3_313
		P1_M_061510_3_313_SP1primerG_18	ACACTCTTTCCCTACACGACGCTCTTCCGATCTCAGCACACAGTTGAAGTACTCTGT	CAGCACACAGTTGAAGTACTCTGT	3	+	147628525
29	Set 1	P1_M_061510_3_332_SP2primerE_3	GTGACTGGAGTTCAGACGTGTGCTCTTCCGATCTCGCCCGGCCTAATCATCAG	CGCCCGGCCTAATCATCAG	3	+	155410854	P1_M_061510_3_332
		P1_M_061510_3_332_SP1primerG_8	ACACTCTTTCCCTACACGACGCTCTTCCGATCTCACCACATCCAGCCGCTGC	CACCACATCCAGCCGCTGC	3	-	155411432
30	Set 1	P1_M_061510_3_379_SP2primerE_4	GTGACTGGAGTTCAGACGTGTGCTCTTCCGATCTTGCTGCCAGGACTAGACCC	TGCTGCCAGGACTAGACCC	3	+	186029565	P1_M_061510_3_379
		P1_M_061510_3_379_SP1primerG_15	ACACTCTTTCCCTACACGACGCTCTTCCGATCTACAGTTTGAGAAGCTCATAGAGAA	ACAGTTTGAGAAGCTCATAGAGAA	3	-	186030089
31	Set 1	P1_M_061510_4_130_SP2primerE_3	GTGACTGGAGTTCAGACGTGTGCTCTTCCGATCTGGTGAAACCAGCTGCAGAGA	GGTGAAACCAGCTGCAGAGA	4	+	23721577	P1_M_061510_4_130
		P1_M_061510_4_130_SP1primerG_8	ACACTCTTTCCCTACACGACGCTCTTCCGATCTGGCAAGTCACGTGTTGGAAG	GGCAAGTCACGTGTTGGAAG	4	-	23722092
32	Set 1	P1_M_061510_4_220_SP2primerE_3	GTGACTGGAGTTCAGACGTGTGCTCTTCCGATCTAGTTGGGGAATGGAATGCTAAA	AGTTGGGGAATGGAATGCTAAA	4	+	65199404	P1_M_061510_4_220
		P1_M_061510_4_220_SP1primerG_4	ACACTCTTTCCCTACACGACGCTCTTCCGATCTGAATTCATGTGCCTGCCCCT	GAATTCATGTGCCTGCCCCT	4	-	65199875
33	Set 1	P1_M_061510_4_270_SP2primerE_4	GTGACTGGAGTTCAGACGTGTGCTCTTCCGATCTCCAAACAGCTGCACCCAAAA	CCAAACAGCTGCACCCAAAA	4	-	88775977	P1_M_061510_4_270
		P1_M_061510_4_270_SP1primerG_3	ACACTCTTTCCCTACACGACGCTCTTCCGATCTTGCAAATACTTCCTGGGTGT	TGCAAATACTTCCTGGGTGT	4	+	88775526
34	Set 1	P1_M_061510_4_297_SP2primerE_3	GTGACTGGAGTTCAGACGTGTGCTCTTCCGATCTGCTTTGACTTGCATCACCACT	GCTTTGACTTGCATCACCACT	4	+	98590590	P1_M_061510_4_297
		P1_M_061510_4_297_SP1primerG_3	ACACTCTTTCCCTACACGACGCTCTTCCGATCTAGAAGCCCTTCACATTGGGA	AGAAGCCCTTCACATTGGGA	4	-	98591103
35	Set 1	P1_M_061510_4_372_SP2primerE_3	GTGACTGGAGTTCAGACGTGTGCTCTTCCGATCTCCTGAGAGTTTTCATCAGCTCC	CCTGAGAGTTTTCATCAGCTCC	4	+	130590883	P1_M_061510_4_372
		P1_M_061510_4_372_SP1primerG_1	ACACTCTTTCCCTACACGACGCTCTTCCGATCTAGAGAGAAAGACTTACAAAGGCACT	AGAGAGAAAGACTTACAAAGGCACT	4	-	130591325
36	Set 1	P1_M_061510_4_430_SP2primerE_3	GTGACTGGAGTTCAGACGTGTGCTCTTCCGATCTTTGCACTGTGCCACTCTACC	TTGCACTGTGCCACTCTACC	4	-	164502302	P1_M_061510_4_430
		P1_M_061510_4_430_SP1primerG_3	ACACTCTTTCCCTACACGACGCTCTTCCGATCTTCAGCCTGAAAAATAATTGGTGTGC	TCAGCCTGAAAAATAATTGGTGTGC	4	+	164501783
37	Set 1	P1_M_061510_4_465_SP2primerE_3	GTGACTGGAGTTCAGACGTGTGCTCTTCCGATCTAGCATCTTTAGTACTGGATCAGTAG	AGCATCTTTAGTACTGGATCAGTAG	4	+	178514155	P1_M_061510_4_465
		P1_M_061510_4_465_SP1primerG_6	ACACTCTTTCCCTACACGACGCTCTTCCGATCTGACGGTCAGCTGCCAGGTAT	GACGGTCAGCTGCCAGGTAT	4	-	178514641
38	Set 1	P1_M_061510_5_83_SP2primerE_1	GTGACTGGAGTTCAGACGTGTGCTCTTCCGATCTACCTCCTGTGTGTGGACCAA	ACCTCCTGTGTGTGGACCAA	5	+	6524274	P1_M_061510_5_83
		P1_M_061510_5_83_SP1primerG_3	ACACTCTTTCCCTACACGACGCTCTTCCGATCTTCAGCCGTTGGATACCCACT	TCAGCCGTTGGATACCCACT	5	-	6524795
39	Set 1	P1_M_061510_5_84_SP2primerE_4	GTGACTGGAGTTCAGACGTGTGCTCTTCCGATCTACAACTTGATAAACTGGCACTTCA	ACAACTTGATAAACTGGCACTTCA	5	-	7222290	P1_M_061510_5_84
		P1_M_061510_5_84_SP1primerG_3	ACACTCTTTCCCTACACGACGCTCTTCCGATCTTTGTAGATTTTTCCACATCTTTCTGT	TTGTAGATTTTTCCACATCTTTCTGT	5	+	7221788
40	Set 1	P1_M_061510_5_145_SP2primerE_3	GTGACTGGAGTTCAGACGTGTGCTCTTCCGATCTAATTGGTGGTGTCAAAAGTATCATT	AATTGGTGGTGTCAAAAGTATCATT	5	-	33355907	P1_M_061510_5_145
		P1_M_061510_5_145_SP1primerG_3	ACACTCTTTCCCTACACGACGCTCTTCCGATCTGTCACTTAATCGCCACTGACTCT	GTCACTTAATCGCCACTGACTCT	5	+	33355398
41	Set 1	P1_M_061510_5_173_SP2primerE_8	GTGACTGGAGTTCAGACGTGTGCTCTTCCGATCTGTCCATGCCACCAGGTCAC	GTCCATGCCACCAGGTCAC	5	+	57923089	P1_M_061510_5_173
		P1_M_061510_5_173_SP1primerG_3	ACACTCTTTCCCTACACGACGCTCTTCCGATCTGCACAAGGAAAAAGAAGAATATGCC	GCACAAGGAAAAAGAAGAATATGCC	5	-	57923464
42	Set 1	P1_M_061510_5_176_SP2primerE_3	GTGACTGGAGTTCAGACGTGTGCTCTTCCGATCTAAATTCCCAGCCCCTCCAAA	AAATTCCCAGCCCCTCCAAA	5	+	61293585	P1_M_061510_5_176
		P1_M_061510_5_176_SP1primerG_10	ACACTCTTTCCCTACACGACGCTCTTCCGATCTTGAAAACGACGTGGTGATGGT	TGAAAACGACGTGGTGATGGT	5	-	61294140
43	Set 1	P1_M_061510_5_200_SP2primerE_1	GTGACTGGAGTTCAGACGTGTGCTCTTCCGATCTACTGTCTCAAAATGAGTTACTTGAAGG	ACTGTCTCAAAATGAGTTACTTGAAGG	5	-	78278067	P1_M_061510_5_200
		P1_M_061510_5_200_SP1primerG_5	ACACTCTTTCCCTACACGACGCTCTTCCGATCTAGTCCAGTCAGTCTAGGCTTG	AGTCCAGTCAGTCTAGGCTTG	5	+	78277615
44	Set 1	P1_M_061510_5_228_SP2primerE_7	GTGACTGGAGTTCAGACGTGTGCTCTTCCGATCTCCTTCAATCCAGGGGGCTGC	CCTTCAATCCAGGGGGCTGC	5	-	92677548	P1_M_061510_5_228
		P1_M_061510_5_228_SP1primerG_4	ACACTCTTTCCCTACACGACGCTCTTCCGATCTCAGCATCTTTCCTTTCACTGGC	CAGCATCTTTCCTTTCACTGGC	5	+	92677000
45	Set 1	P1_M_061510_5_271_SP2primerE_6	GTGACTGGAGTTCAGACGTGTGCTCTTCCGATCTCTGGCTAGGAGAAATGCTACCC	CTGGCTAGGAGAAATGCTACCC	5	-	116428517	P1_M_061510_5_271
		P1_M_061510_5_271_SP1primerG_4	ACACTCTTTCCCTACACGACGCTCTTCCGATCTTTTAGGAGTTGTGGCTCTCAGC	TTTAGGAGTTGTGGCTCTCAGC	5	+	116428050
46	Set 1	P1_M_061510_5_295_SP2primerE_3	GTGACTGGAGTTCAGACGTGTGCTCTTCCGATCTCTCACTTGAAAAGCTGAGGAGT	CTCACTTGAAAAGCTGAGGAGT	5	-	126942739	P1_M_061510_5_295
		P1_M_061510_5_295_SP1primerG_3	ACACTCTTTCCCTACACGACGCTCTTCCGATCTTCCTCTCACTGGTGGCTCAA	TCCTCTCACTGGTGGCTCAA	5	+	126942188
47	Set 1	P1_M_061510_5_324_SP2primerE_20	GTGACTGGAGTTCAGACGTGTGCTCTTCCGATCTCCGCACCCAGCTTCTCAGT	CCGCACCCAGCTTCTCAGT	5	-	149746580	P1_M_061510_5_324
		P1_M_061510_5_324_SP1primerG_3	ACACTCTTTCCCTACACGACGCTCTTCCGATCTGGAGCTGCCTGGTTCTTCCT	GGAGCTGCCTGGTTCTTCCT	5	+	149746078
48	Set 2	P1_M_061510_5_363_SP2primerE_3	GTGACTGGAGTTCAGACGTGTGCTCTTCCGATCTTGAGGTGTCAGGGGAAGTCG	TGAGGTGTCAGGGGAAGTCG	5	+	173607006	P1_M_061510_5_363
		P1_M_061510_5_363_SP1primerG_1	ACACTCTTTCCCTACACGACGCTCTTCCGATCTAATTCACCTGCAGACCTGGC	AATTCACCTGCAGACCTGGC	5	-	173607503
49	Set2	P1_M_061510_6_90_SP2primerE_6	GTGACTGGAGTTCAGACGTGTGCTCTTCCGATCTAGTGCCTCACCCAGTAGCAC	AGTGCCTCACCCAGTAGCAC	6	-	8228285	P1_M_061510_6_90
		P1_M_061510_6_90_SP1primerG_6	ACACTCTTTCCCTACACGACGCTCTTCCGATCTAGGAGGGCGTTCATGATGATG	AGGAGGGCGTTCATGATGATG	6	+	8227775
50	Set 2	P1_M_061510_6_123_SP2primerE_2	GTGACTGGAGTTCAGACGTGTGCTCTTCCGATCTAGCAACAGCTCTACTTCTGGGA	AGCAACAGCTCTACTTCTGGGA	6	+	23685919	P1_M_061510_6_123
		P1_M_061510_6_123_SP1primerG_3	ACACTCTTTCCCTACACGACGCTCTTCCGATCTTGACACCCTGTTGCTCTCTC	TGACACCCTGTTGCTCTCTC	6	-	23686442
51	Set 2	P1_M_061510_6_149_SP2primerE_2	GTGACTGGAGTTCAGACGTGTGCTCTTCCGATCTTGAGGAATTGTCTTTGGATGGTGA	TGAGGAATTGTCTTTGGATGGTGA	6	-	32314114	P1_M_061510_6_149
		P1_M_061510_6_149_SP1primerG_19	ACACTCTTTCCCTACACGACGCTCTTCCGATCTGGGATGAATAGCTTCCTGTGGC	GGGATGAATAGCTTCCTGTGGC	6	+	32313675
52	Set 2	P1_M_061510_6_190_SP2primerE_1	GTGACTGGAGTTCAGACGTGTGCTCTTCCGATCTTTCCTGCTTTCGCCATCCAC	TTCCTGCTTTCGCCATCCAC	6	+	54780231	P1_M_061510_6_190
		P1_M_061510_6_190_SP1primerG_19	ACACTCTTTCCCTACACGACGCTCTTCCGATCTTGGTCAATTGTGGAGGGAAGTC	TGGTCAATTGTGGAGGGAAGTC	6	-	54780781
53	Set 2	P1_M_061510_6_192_SP2primerE_4	GTGACTGGAGTTCAGACGTGTGCTCTTCCGATCTAGCCTTCCAAAGTGCTGGTTT	AGCCTTCCAAAGTGCTGGTTT	6	+	55261927	P1_M_061510_6_192
		P1_M_061510_6_192_SP1primerG_6	ACACTCTTTCCCTACACGACGCTCTTCCGATCTAGAAAGCAGCAGCCCAACAC	AGAAAGCAGCAGCCCAACAC	6	-	55262424
54	Set 2	P1_M_061510_6_350_SP2primerE_1	GTGACTGGAGTTCAGACGTGTGCTCTTCCGATCTGGTGAGAAAATGGTAATCATAGCCCA	GGTGAGAAAATGGTAATCATAGCCCA	6	-	133371913	P1_M_061510_6_350
		P1_M_061510_6_350_SP1primerG_3	ACACTCTTTCCCTACACGACGCTCTTCCGATCTCAACAAGAAGCTGACCTGCGA	CAACAAGAAGCTGACCTGCGA	6	+	133371330
55	Set 2	P1_M_061510_6_403_SP2primerE_5	GTGACTGGAGTTCAGACGTGTGCTCTTCCGATCTGGACATGCTATGGGAAGAGGGA	GGACATGCTATGGGAAGAGGGA	6	+	159652071	P1_M_061510_6_403
		P1_M_061510_6_403_SP1primerG_3	ACACTCTTTCCCTACACGACGCTCTTCCGATCTACAAGAAACATGAATACACCTGG	ACAAGAAACATGAATACACCTGG	6	-	159652493
56	Set 2	P1_M_061510_7_142_SP2primerE_17	GTGACTGGAGTTCAGACGTGTGCTCTTCCGATCTTGTGACACAAAACAAGTGCTC	TGTGACACAAAACAAGTGCTC	7	-	37998877	P1_M_061510_7_142
		P1_M_061510_7_142_SP1primerG_1	ACACTCTTTCCCTACACGACGCTCTTCCGATCTATGCACCCACCTCTAGCCAT	ATGCACCCACCTCTAGCCAT	7	+	37998386
57	Set 2	P1_M_061510_7_190_SP2primerE_3	GTGACTGGAGTTCAGACGTGTGCTCTTCCGATCTGTGCCAGCCAAGCAAGAAGA	GTGCCAGCCAAGCAAGAAGA	7	+	70567013	P1_M_061510_7_190
		P1_M_061510_7_190_SP1primerG_3	ACACTCTTTCCCTACACGACGCTCTTCCGATCTGAGGTGTCCTCCTGGCAACT	GAGGTGTCCTCCTGGCAACT	7	-	70567513
58	Set 2	P1_M_061510_7_253_SP2primerE_16	GTGACTGGAGTTCAGACGTGTGCTCTTCCGATCTCTTCTTACAGGGCCACCGTTT	CTTCTTACAGGGCCACCGTTT	7	+	108352813	P1_M_061510_7_253
		P1_M_061510_7_253_SP1primerG_3	ACACTCTTTCCCTACACGACGCTCTTCCGATCTATGCACTACCCACTAAACGCA	ATGCACTACCCACTAAACGCA	7	-	108353314
59	Set 2	P1_M_061510_8_98_SP2primerE_3	GTGACTGGAGTTCAGACGTGTGCTCTTCCGATCTATTGTGCATTTCTTAGAGTGTGGT	ATTGTGCATTTCTTAGAGTGTGGT	8	+	13778023	P1_M_061510_8_98
		P1_M_061510_8_98_SP1primerG_4	ACACTCTTTCCCTACACGACGCTCTTCCGATCTCAAGCCTGAAACCAAGCTAAG	CAAGCCTGAAACCAAGCTAAG	8	-	13778535
60	Set 2	P1_M_061510_8_165_SP2primerE_3	GTGACTGGAGTTCAGACGTGTGCTCTTCCGATCTAAACCACAACATGCCTCGGA	AAACCACAACATGCCTCGGA	8	+	52367434	P1_M_061510_8_165
		P1_M_061510_8_165_SP1primerG_8	ACACTCTTTCCCTACACGACGCTCTTCCGATCTAGTTCCATGCATGCATCAGA	AGTTCCATGCATGCATCAGA	8	-	52367786
61	Set 2	P1_M_061510_8_170_SP2primerE_11	GTGACTGGAGTTCAGACGTGTGCTCTTCCGATCTTCAGGTGATCCTCCCCAAAAGT	TCAGGTGATCCTCCCCAAAAGT	8	-	54972245	P1_M_061510_8_170
		P1_M_061510_8_170_SP1primerG_2	ACACTCTTTCCCTACACGACGCTCTTCCGATCTGCCCTCCCTGTTTTCCATAGC	GCCCTCCCTGTTTTCCATAGC	8	+	54971681
62	Set 2	P1_M_061510_8_217_SP2primerE_3	GTGACTGGAGTTCAGACGTGTGCTCTTCCGATCTAACAGAAAGATTCTTGGGAAATCTC	AACAGAAAGATTCTTGGGAAATCTC	8	-	74633127	P1_M_061510_8_217
		P1_M_061510_8_217_SP1primerG_4	ACACTCTTTCCCTACACGACGCTCTTCCGATCTAGTCTTTTAAGATGGAAGCTGAAGT	AGTCTTTTAAGATGGAAGCTGAAGT	8	+	74632575
63	Set 2	P1_M_061510_8_218_SP2primerE_1	GTGACTGGAGTTCAGACGTGTGCTCTTCCGATCTCATCTTAGGATGGAGGGAAATACA	CATCTTAGGATGGAGGGAAATACA	8	-	75877349	P1_M_061510_8_218
		P1_M_061510_8_218_SP1primerG_4	ACACTCTTTCCCTACACGACGCTCTTCCGATCTACCTATACAAATTCTAGGTCAGACAGA	ACCTATACAAATTCTAGGTCAGACAGA	8	+	75876768
64	Set 2	P1_M_061510_8_268_SP2primerE_4	GTGACTGGAGTTCAGACGTGTGCTCTTCCGATCTAACTGTGGGGAAGGAAGGTA	AACTGTGGGGAAGGAAGGTA	8	-	106703815	P1_M_061510_8_268
		P1_M_061510_8_268_SP1primerG_2	ACACTCTTTCCCTACACGACGCTCTTCCGATCTAGCCCCCAAGGTATGTTAGC	AGCCCCCAAGGTATGTTAGC	8	+	106703304
65	Set 2	P1_M_061510_8_284_SP2primerE_4	GTGACTGGAGTTCAGACGTGTGCTCTTCCGATCTCCCAGGGCTACTTCCAACAA	CCCAGGGCTACTTCCAACAA	8	-	110510701	P1_M_061510_8_284
		P1_M_061510_8_284_SP1primerG_3	ACACTCTTTCCCTACACGACGCTCTTCCGATCTCCAGTTGGGGTAGCAACCTT	CCAGTTGGGGTAGCAACCTT	8	+	110510201
66	Set 2	P1_M_061510_8_305_SP2primerE_3	GTGACTGGAGTTCAGACGTGTGCTCTTCCGATCTCACTCCAGGCCTGTGGAATC	CACTCCAGGCCTGTGGAATC	8	-	121682044	P1_M_061510_8_305
		P1_M_061510_8_305_SP1primerG_4	ACACTCTTTCCCTACACGACGCTCTTCCGATCTAGCACCATCCCCTCCTTAGT	AGCACCATCCCCTCCTTAGT	8	+	121681529
67	Set 2	P1_M_061510_8_334_SP2primerE_1	GTGACTGGAGTTCAGACGTGTGCTCTTCCGATCTTGGACTTGTTGCAAACACTCAGA	TGGACTTGTTGCAAACACTCAGA	8	+	134423413	P1_M_061510_8_334
		P1_M_061510_8_334_SP1primerG_4	ACACTCTTTCCCTACACGACGCTCTTCCGATCTACGTTCTGCTCTCTTCCAACC	ACGTTCTGCTCTCTTCCAACC	8	-	134423954
68	Set 2	P1_M_061510_9_68_SP2primerE_8	GTGACTGGAGTTCAGACGTGTGCTCTTCCGATCTACACATACCAATCCATGTTTGGCT	ACACATACCAATCCATGTTTGGCT	9	+	3078371	P1_M_061510_9_68
		P1_M_061510_9_68_SP1primerG_13	ACACTCTTTCCCTACACGACGCTCTTCCGATCTACAGCCATTGGAAAGGATGAA	ACAGCCATTGGAAAGGATGAA	9	-	3078866
69	Set 2	P1_M_061510_9_111_SP2primerE_3	GTGACTGGAGTTCAGACGTGTGCTCTTCCGATCTGCCCTAAATCAGTCCTTAGGCT	GCCCTAAATCAGTCCTTAGGCT	9	+	18508838	P1_M_061510_9_111
		P1_M_061510_9_111_SP1primerG_4	ACACTCTTTCCCTACACGACGCTCTTCCGATCTAGCGTAAGGAAGTAAGGGGA	AGCGTAAGGAAGTAAGGGGA	9	-	18509363
70	Set 2	P1_M_061510_9_132_SP2primerE_2	GTGACTGGAGTTCAGACGTGTGCTCTTCCGATCTAAGAAGGATTGAGGAGAAGACC	AAGAAGGATTGAGGAGAAGACC	9	+	25594055	P1_M_061510_9_132
		P1_M_061510_9_132_SP1primerG_2	ACACTCTTTCCCTACACGACGCTCTTCCGATCTTGGAAAGTCTCAGTCTTTAATACACG	TGGAAAGTCTCAGTCTTTAATACACG	9	-	25594550
71	Set 2	P1_M_061510_9_158_SP2primerE_1	GTGACTGGAGTTCAGACGTGTGCTCTTCCGATCTTGGCAGGAAAGTTCTTTGCTCT	TGGCAGGAAAGTTCTTTGCTCT	9	+	74269343	P1_M_061510_9_158
		P1_M_061510_9_158_SP1primerG_3	ACACTCTTTCCCTACACGACGCTCTTCCGATCTGTTTTTGAGAATCCCAAACACTGG	GTTTTTGAGAATCCCAAACACTGG	9	-	74269797
72	Set 2	P1_M_061510_10_57_SP2primerE_6	GTGACTGGAGTTCAGACGTGTGCTCTTCCGATCTTAGCAATGCCATACTCAGCAA	TAGCAATGCCATACTCAGCAA	10	-	2379856	P1_M_061510_10_57
		P1_M_061510_10_57_SP1primerG_13	ACACTCTTTCCCTACACGACGCTCTTCCGATCTATGCCCAATGGTGTGTGTGTG	ATGCCCAATGGTGTGTGTGTG	10	+	2379345
73	Set 2	P1_M_061510_10_80_SP2primerE_9	GTGACTGGAGTTCAGACGTGTGCTCTTCCGATCTAAGCACATGGAAGTCACAGA	AAGCACATGGAAGTCACAGA	10	-	10493796	P1_M_061510_10_80
		P1_M_061510_10_80_SP1primerG_7	ACACTCTTTCCCTACACGACGCTCTTCCGATCTAGTTCTGCCAGATTCGCTCATA	AGTTCTGCCAGATTCGCTCATA	10	+	10493308
74	Set 2	P1_M_061510_10_128_SP2primerE_3	GTGACTGGAGTTCAGACGTGTGCTCTTCCGATCTTTGCAAAAATGAGTAACAGGCT	TTGCAAAAATGAGTAACAGGCT	10	-	33492978	P1_M_061510_10_128
		P1_M_061510_10_128_SP1primerG_10	ACACTCTTTCCCTACACGACGCTCTTCCGATCTAACTGTGAGCCCTCTCTCCA	AACTGTGAGCCCTCTCTCCA	10	+	33492488
75	Set 2	P1_M_061510_10_143_SP2primerE_1	GTGACTGGAGTTCAGACGTGTGCTCTTCCGATCTGCCTTTGGCCCAGTTTCCTT	GCCTTTGGCCCAGTTTCCTT	10	+	49917120	P1_M_061510_10_143
		P1_M_061510_10_143_SP1primerG_4	ACACTCTTTCCCTACACGACGCTCTTCCGATCTAAAGGGGATTCAGATTTAGATGTGA	AAAGGGGATTCAGATTTAGATGTGA	10	-	49917582
76	Set 2	P1_M_061510_10_608_SP2primerE_3	GTGACTGGAGTTCAGACGTGTGCTCTTCCGATCTAGTTGTGGCAAAAAGACTAGGC	AGTTGTGGCAAAAAGACTAGGC	10	-	57455685	P1_M_061510_10_608
		P1_M_061510_10_608_SP1primerG_18	ACACTCTTTCCCTACACGACGCTCTTCCGATCTTAGGCGCCCATCAGAACACC	TAGGCGCCCATCAGAACACC	10	+	57455131
77	Set 2	P1_M_061510_10_214_SP2primerE_3	GTGACTGGAGTTCAGACGTGTGCTCTTCCGATCTGGGCTCTCTGGATTATGCAGA	GGGCTCTCTGGATTATGCAGA	10	-	86476392	P1_M_061510_10_214
		P1_M_061510_10_214_SP1primerG_3	ACACTCTTTCCCTACACGACGCTCTTCCGATCTCCCTGTCATGCTCCTTGGGA	CCCTGTCATGCTCCTTGGGA	10	+	86475873
78	Set 2	P1_M_061510_10_256_SP2primerE_1	GTGACTGGAGTTCAGACGTGTGCTCTTCCGATCTTTGGAGGGATGCCTGGAAAA	TTGGAGGGATGCCTGGAAAA	10	+	122322934	P1_M_061510_10_256
		P1_M_061510_10_256_SP1primerG_19	ACACTCTTTCCCTACACGACGCTCTTCCGATCTGCTCAAAGCAAAAATACCAGTTCTTT	GCTCAAAGCAAAAATACCAGTTCTTT	10	-	122323445
79	Set 2	P1_M_061510_10_286_SP2primerE_4	GTGACTGGAGTTCAGACGTGTGCTCTTCCGATCTAGCGCCTTACATTTCGGAGTG	AGCGCCTTACATTTCGGAGTG	10	+	133448986	P1_M_061510_10_286
		P1_M_061510_10_286_SP1primerG_1	ACACTCTTTCCCTACACGACGCTCTTCCGATCTCTCAGCGCAGTCCAATGAGG	CTCAGCGCAGTCCAATGAGG	10	-	133449538
80	Set 2	P1_M_061510_11_62_SP2primerE_3	GTGACTGGAGTTCAGACGTGTGCTCTTCCGATCTACATTCACTTACATGTCCTCATACA	ACATTCACTTACATGTCCTCATACA	11	+	5720399	P1_M_061510_11_62
		P1_M_061510_11_62_SP1primerG_6	ACACTCTTTCCCTACACGACGCTCTTCCGATCTACAAGGATGTGAAGAACCTAGAAA	ACAAGGATGTGAAGAACCTAGAAA	11	-	5720913
81	Set 2	P1_M_061510_11_110_SP2primerE_3	GTGACTGGAGTTCAGACGTGTGCTCTTCCGATCTTCTGCTATAGTGGGACAAACAA	TCTGCTATAGTGGGACAAACAA	11	+	29748221	P1_M_061510_11_110
		P1_M_061510_11_110_SP1primerG_3	ACACTCTTTCCCTACACGACGCTCTTCCGATCTTGGCAAACTAACATGTATGGTATGTGA	TGGCAAACTAACATGTATGGTATGTGA	11	-	29748683
82	Set 2	P1_M_061510_11_129_SP2primerE_5	GTGACTGGAGTTCAGACGTGTGCTCTTCCGATCTTGCCCAATATCTTTTGAGAGAATCA	TGCCCAATATCTTTTGAGAGAATCA	11	+	37666553	P1_M_061510_11_129
		P1_M_061510_11_129_SP1primerG_1	ACACTCTTTCCCTACACGACGCTCTTCCGATCTGGCTGGAAGCTGAGGAACAT	GGCTGGAAGCTGAGGAACAT	11	-	37667083
83	Set 2	P1_M_061510_11_240_SP2primerE_1	GTGACTGGAGTTCAGACGTGTGCTCTTCCGATCTACTTGTTACCGAGGAACCTCCA	ACTTGTTACCGAGGAACCTCCA	11	-	101417171	P1_M_061510_11_240
		P1_M_061510_11_240_SP1primerG_7	ACACTCTTTCCCTACACGACGCTCTTCCGATCTTTTCACACAGATGGGCCCTTC	TTTCACACAGATGGGCCCTTC	11	+	101416628
84	Set 2	P1_M_061510_11_272_SP2primerE_2	GTGACTGGAGTTCAGACGTGTGCTCTTCCGATCTACGATCCACAAAGCAGGCAA	ACGATCCACAAAGCAGGCAA	11	-	125053401	P1_M_061510_11_272
		P1_M_061510_11_272_SP1primerG_6	ACACTCTTTCCCTACACGACGCTCTTCCGATCTCTGATCAGCACCCAGGCTTT	CTGATCAGCACCCAGGCTTT	11	+	125052974
85	Set 2	P1_M_061510_11_288_SP2primerE_5	GTGACTGGAGTTCAGACGTGTGCTCTTCCGATCTGAACCAGGCTGCATTTTCAG	GAACCAGGCTGCATTTTCAG	11	+	132558532	P1_M_061510_11_288
		P1_M_061510_11_288_SP1primerG_2	ACACTCTTTCCCTACACGACGCTCTTCCGATCTTATGGAGCCCTGCCTCACAG	TATGGAGCCCTGCCTCACAG	11	-	132559015
86	Set 2	P1_M_061510_12_68_SP2primerE_3	GTGACTGGAGTTCAGACGTGTGCTCTTCCGATCTTCATTCGGGTCTACTGCGTCT	TCATTCGGGTCTACTGCGTCT	12	+	10703389	P1_M_061510_12_68
		P1_M_061510_12_68_SP1primerG_4	ACACTCTTTCCCTACACGACGCTCTTCCGATCTAGGCGCTAGGATAACTGGGT	AGGCGCTAGGATAACTGGGT	12	-	10703934
87	Set 2	P1_M_061510_12_151_SP2primerE_5	GTGACTGGAGTTCAGACGTGTGCTCTTCCGATCTGACTTTTGCTCCCTCCCCAC	GACTTTTGCTCCCTCCCCAC	12	+	54245309	P1_M_061510_12_151
		P1_M_061510_12_151_SP1primerG_4	ACACTCTTTCCCTACACGACGCTCTTCCGATCTTGTCCATTTTCAAGTGCCCCA	TGTCCATTTTCAAGTGCCCCA	12	-	54245810
88	Set 2	P1_M_061510_12_217_SP2primerE_3	GTGACTGGAGTTCAGACGTGTGCTCTTCCGATCTCCCTTCTGTTTTATTGTCAGTCCAGA	CCCTTCTGTTTTATTGTCAGTCCAGA	12	+	89443655	P1_M_061510_12_217
		P1_M_061510_12_217_SP1primerG_12	ACACTCTTTCCCTACACGACGCTCTTCCGATCTTGAGGAAACGAGGACTCAGA	TGAGGAAACGAGGACTCAGA	12	-	89444029
89	Set 2	P1_M_061510_12_239_SP2primerE_3	GTGACTGGAGTTCAGACGTGTGCTCTTCCGATCTGCAGTCTCTTGGAGTGTGGGA	GCAGTCTCTTGGAGTGTGGGA	12	+	99446171	P1_M_061510_12_239
		P1_M_061510_12_239_SP1primerG_4	ACACTCTTTCCCTACACGACGCTCTTCCGATCTTTCCAAGCATTTTTGTGTTCTCCT	TTCCAAGCATTTTTGTGTTCTCCT	12	-	99446681
90	Set 2	P1_M_061510_12_291_SP2primerE_3	GTGACTGGAGTTCAGACGTGTGCTCTTCCGATCTGAGAATGCGGTGGGATCGTT	GAGAATGCGGTGGGATCGTT	12	-	128932582	P1_M_061510_12_291
		P1_M_061510_12_291_SP1primerG_3	ACACTCTTTCCCTACACGACGCTCTTCCGATCTGCATTTGCCCATTTCTCAGGT	GCATTTGCCCATTTCTCAGGT	12	+	128932097
91	Set 2	P1_M_061510_13_23_SP2primerE_1	GTGACTGGAGTTCAGACGTGTGCTCTTCCGATCTTGGGTCTCCATAAGTCAGGAAGA	TGGGTCTCCATAAGTCAGGAAGA	13	+	21730862	P1_M_061510_13_23
		P1_M_061510_13_23_SP1primerG_6	ACACTCTTTCCCTACACGACGCTCTTCCGATCTCAGCAGTTACCATTGGCCTACT	CAGCAGTTACCATTGGCCTACT	13	-	21731337
92	Set 2	P1_M_061510_13_38_SP2primerE_3	GTGACTGGAGTTCAGACGTGTGCTCTTCCGATCTTGCCCAGTTGCAAAAGGGAG	TGCCCAGTTGCAAAAGGGAG	13	+	25270461	P1_M_061510_13_38
		P1_M_061510_13_38_SP1primerG_2	ACACTCTTTCCCTACACGACGCTCTTCCGATCTACGTCTCCTTCCAAGGCCAT	ACGTCTCCTTCCAAGGCCAT	13	-	25271007
93	Set 2	P1_M_061510_13_45_SP2primerE_4	GTGACTGGAGTTCAGACGTGTGCTCTTCCGATCTAAAGAGGAAACCTGGATGAGTTA	AAAGAGGAAACCTGGATGAGTTA	13	-	29891890	P1_M_061510_13_45
		P1_M_061510_13_45_SP1primerG_3	ACACTCTTTCCCTACACGACGCTCTTCCGATCTATCCACCTTCCCAGTATTCAGA	ATCCACCTTCCCAGTATTCAGA	13	+	29891397
94	Set 2	P1_M_061510_13_87_SP2primerE_5	GTGACTGGAGTTCAGACGTGTGCTCTTCCGATCTGGCCAGTTTTCTGCAGCCAT	GGCCAGTTTTCTGCAGCCAT	13	-	51552337	P1_M_061510_13_87
		P1_M_061510_13_87_SP1primerG_4	ACACTCTTTCCCTACACGACGCTCTTCCGATCTGCAAGGTGAGGGCAAAGTCA	GCAAGGTGAGGGCAAAGTCA	13	+	51551790
95	Set 2	P1_M_061510_13_122_SP2primerE_3	GTGACTGGAGTTCAGACGTGTGCTCTTCCGATCTAACGCCGCTGGTTACCAAAA	AACGCCGCTGGTTACCAAAA	13	-	70459449	P1_M_061510_13_122
		P1_M_061510_13_122_SP1primerG_3	ACACTCTTTCCCTACACGACGCTCTTCCGATCTGGCCTCCAGAAAACTTAGAGTCA	GGCCTCCAGAAAACTTAGAGTCA	13	+	70458939
96	Set 2	P1_M_061510_13_123_SP2primerE_3	GTGACTGGAGTTCAGACGTGTGCTCTTCCGATCTTGTACTTGCAACTTTTCAATAAGCA	TGTACTTGCAACTTTTCAATAAGCA	13	+	70861624	P1_M_061510_13_123
		P1_M_061510_13_123_SP1primerG_3	ACACTCTTTCCCTACACGACGCTCTTCCGATCTTCCTGCCATATCTCTCTGCCTT	TCCTGCCATATCTCTCTGCCTT	13	-	70862142
97	Set 2	P1_M_061510_13_135_SP2primerE_11	GTGACTGGAGTTCAGACGTGTGCTCTTCCGATCTTCATGGGCTGCCTCATTAGG	TCATGGGCTGCCTCATTAGG	13	+	78594103	P1_M_061510_13_135
		P1_M_061510_13_135_SP1primerG_6	ACACTCTTTCCCTACACGACGCTCTTCCGATCTCTGCCTTTGCTGCCTTTGAG	CTGCCTTTGCTGCCTTTGAG	13	-	78594621
98	Set 2	P1_M_061510_13_177_SP2primerE_6	GTGACTGGAGTTCAGACGTGTGCTCTTCCGATCTAAGCGAAGACACACCTCACG	AAGCGAAGACACACCTCACG	13	-	98721594	P1_M_061510_13_177
		P1_M_061510_13_177_SP1primerG_5	ACACTCTTTCCCTACACGACGCTCTTCCGATCTTGTGGAAGGGAATCAGTGGC	TGTGGAAGGGAATCAGTGGC	13	+	98721126
99	Set 2	P1_M_061510_13_193_SP2primerE_3	GTGACTGGAGTTCAGACGTGTGCTCTTCCGATCTACTGGCAATGAATTTCCCTTTTTA	ACTGGCAATGAATTTCCCTTTTTA	13	-	107924872	P1_M_061510_13_193
		P1_M_061510_13_193_SP1primerG_3	ACACTCTTTCCCTACACGACGCTCTTCCGATCTGCATAAAGTACATGCAAAGACATGAA	GCATAAAGTACATGCAAAGACATGAA	13	+	107924408
100	Set 2	P1_M_061510_14_167_SP2primerE_5	GTGACTGGAGTTCAGACGTGTGCTCTTCCGATCTTCAGGAGCTGCTTTCACCTCT	TCAGGAGCTGCTTTCACCTCT	14	+	48826758	P1_M_061510_14_167
		P1_M_061510_14_167_SP1primerG_3	ACACTCTTTCCCTACACGACGCTCTTCCGATCTAGCTGAGATGATTTTTGTACATCCA	AGCTGAGATGATTTTTGTACATCCA	14	-	48827213
101	Set 2	P1_M_061510_15_31_SP2primerE_16	GTGACTGGAGTTCAGACGTGTGCTCTTCCGATCTATGTGGAACTGGAACTGCTG	ATGTGGAACTGGAACTGCTG	15	-	24839657	P1_M_061510_15_31
		P1_M_061510_15_31_SP1primerG_8	ACACTCTTTCCCTACACGACGCTCTTCCGATCTTGCAGTCAGCTACCTCAGGT	TGCAGTCAGCTACCTCAGGT	15	+	24839160
102	Set 2	P1_M_061510_15_51_SP2primerE_2	GTGACTGGAGTTCAGACGTGTGCTCTTCCGATCTTCCTAGGGAAGGTGCAGCAT	TCCTAGGGAAGGTGCAGCAT	15	-	35589210	P1_M_061510_15_51
		P1_M_061510_15_51_SP1primerG_3	ACACTCTTTCCCTACACGACGCTCTTCCGATCTAAGCAGGTATTTAATGCTGCCCA	AAGCAGGTATTTAATGCTGCCCA	15	+	35588893
103	Set 2	P1_M_061510_15_100_SP2primerE_3	GTGACTGGAGTTCAGACGTGTGCTCTTCCGATCTGAGTTTTCATTAACCAGCAAGCGA	GAGTTTTCATTAACCAGCAAGCGA	15	+	67534428	P1_M_061510_15_100
		P1_M_061510_15_100_SP1primerG_4	ACACTCTTTCCCTACACGACGCTCTTCCGATCTGTCCCTTTCCACTGGAGCAG	GTCCCTTTCCACTGGAGCAG	15	-	67534950
104	Set 2	P1_M_061510_16_83_SP2primerE_3	GTGACTGGAGTTCAGACGTGTGCTCTTCCGATCTTTCGGATGCAGAGAGGCTTG	TTCGGATGCAGAGAGGCTTG	16	-	52004757	P1_M_061510_16_83
		P1_M_061510_16_83_SP1primerG_5	ACACTCTTTCCCTACACGACGCTCTTCCGATCTAATAGGGGAAGGGAAGTGGCA	AATAGGGGAAGGGAAGTGGCA	16	+	52004252

## Sheet: Others
	Primer name	Sequence	Comment
1	SP2L1HsG	GTGACTGGAGTTCAGACGTGTGCTCTTCCGATCTTGCACATGTACCCTAAAACTTAG	L1Hs-specific primer (used in PCR 1)
2	SP2AluYb8	GTGACTGGAGTTCAGACGTGTGCTCTTCCGATCTACTGCAGTCCGCAGTCCG	AluYb8-specific primer (used in PCR 1)
3	P5SP1	AATGATACGGCGACCACCGAGATCTACACTCTTTCCCTACACGACGCTCTTCCGATCT	tail contains P5 adapter (used in PCR 2)
4	p7indx1SP2	CAAGCAGAAGACGGCATACGAGATCGTGATGTGACTGGAGTTCAGACGTGTGCTCTTCCGATCT	tail contains P7 adapter and index (used in PCR 2)
5	p7indx2SP2	CAAGCAGAAGACGGCATACGAGATACATCGGTGACTGGAGTTCAGACGTGTGCTCTTCCGATCT	tail contains P7 adapter and index (used in PCR 2)
6	p7indx3SP2	CAAGCAGAAGACGGCATACGAGATGCCTAAGTGACTGGAGTTCAGACGTGTGCTCTTCCGATCT	tail contains P7 adapter and index (used in PCR 2)
7	p7indx4SP2	CAAGCAGAAGACGGCATACGAGATTGGTCAGTGACTGGAGTTCAGACGTGTGCTCTTCCGATCT	tail contains P7 adapter and index (used in PCR 2)
8	p7indx5SP2	CAAGCAGAAGACGGCATACGAGATCACTGTGTGACTGGAGTTCAGACGTGTGCTCTTCCGATCT	tail contains P7 adapter and index (used in PCR 2)
9	p7indx6SP2	CAAGCAGAAGACGGCATACGAGATATTGGCGTGACTGGAGTTCAGACGTGTGCTCTTCCGATCT	tail contains P7 adapter and index (used in PCR 2)
10	p7indx7SP2	CAAGCAGAAGACGGCATACGAGATGATCTGGTGACTGGAGTTCAGACGTGTGCTCTTCCGATCT	tail contains P7 adapter and index (used in PCR 2)
11	p7indx8SP2	CAAGCAGAAGACGGCATACGAGATTCAAGTGTGACTGGAGTTCAGACGTGTGCTCTTCCGATCT	tail contains P7 adapter and index (used in PCR 2)
12	p7indx9SP2	CAAGCAGAAGACGGCATACGAGATCTGATCGTGACTGGAGTTCAGACGTGTGCTCTTCCGATCT	tail contains P7 adapter and index (used in PCR 2)
13	p7indx10SP2	CAAGCAGAAGACGGCATACGAGATAAGCTAGTGACTGGAGTTCAGACGTGTGCTCTTCCGATCT	tail contains P7 adapter and index (used in PCR 2)
14	p7indx11SP2	CAAGCAGAAGACGGCATACGAGATGTAGCCGTGACTGGAGTTCAGACGTGTGCTCTTCCGATCT	tail contains P7 adapter and index (used in PCR 2)
15	p7indx12SP2	CAAGCAGAAGACGGCATACGAGATTACAAGGTGACTGGAGTTCAGACGTGTGCTCTTCCGATCT	tail contains P7 adapter and index (used in PCR 2)
16	p7indx13SP2	CAAGCAGAAGACGGCATACGAGATTTGACTGTGACTGGAGTTCAGACGTGTGCTCTTCCGATCT	tail contains P7 adapter and index (used in PCR 2)
17	p7indx14SP2	CAAGCAGAAGACGGCATACGAGATGGAACTGTGACTGGAGTTCAGACGTGTGCTCTTCCGATCT	tail contains P7 adapter and index (used in PCR 2)
18	p7indx15SP2	CAAGCAGAAGACGGCATACGAGATTGACATGTGACTGGAGTTCAGACGTGTGCTCTTCCGATCT	tail contains P7 adapter and index (used in PCR 2)
19	p7indx16SP2	CAAGCAGAAGACGGCATACGAGATGGACGGGTGACTGGAGTTCAGACGTGTGCTCTTCCGATCT	tail contains P7 adapter and index (used in PCR 2)
20	p7indx17SP2	CAAGCAGAAGACGGCATACGAGATCTCTACGTGACTGGAGTTCAGACGTGTGCTCTTCCGATCT	tail contains P7 adapter and index (used in PCR 2)
21	p7indx18SP2	CAAGCAGAAGACGGCATACGAGATGCGGACGTGACTGGAGTTCAGACGTGTGCTCTTCCGATCT	tail contains P7 adapter and index (used in PCR 2)
22	p7indx19SP2	CAAGCAGAAGACGGCATACGAGATTTTCACGTGACTGGAGTTCAGACGTGTGCTCTTCCGATCT	tail contains P7 adapter and index (used in PCR 2)
23	p7indx20SP2	CAAGCAGAAGACGGCATACGAGATGGCCACGTGACTGGAGTTCAGACGTGTGCTCTTCCGATCT	tail contains P7 adapter and index (used in PCR 2)
24	p7indx21SP2	CAAGCAGAAGACGGCATACGAGATCGAAACGTGACTGGAGTTCAGACGTGTGCTCTTCCGATCT	tail contains P7 adapter and index (used in PCR 2)
25	p7indx22SP2	CAAGCAGAAGACGGCATACGAGATCGTACGGTGACTGGAGTTCAGACGTGTGCTCTTCCGATCT	tail contains P7 adapter and index (used in PCR 2)
26	p7indx23SP2	CAAGCAGAAGACGGCATACGAGATCCACTCGTGACTGGAGTTCAGACGTGTGCTCTTCCGATCT	tail contains P7 adapter and index (used in PCR 2)
27	p7indx24SP2	CAAGCAGAAGACGGCATACGAGATGCTACCGTGACTGGAGTTCAGACGTGTGCTCTTCCGATCT	tail contains P7 adapter and index (used in PCR 2)
28	p7indx25SP2	CAAGCAGAAGACGGCATACGAGATATCAGTGTGACTGGAGTTCAGACGTGTGCTCTTCCGATCT	tail contains P7 adapter and index (used in PCR 2)
29	p7indx26SP2	CAAGCAGAAGACGGCATACGAGATGCTCATGTGACTGGAGTTCAGACGTGTGCTCTTCCGATCT	tail contains P7 adapter and index (used in PCR 2)
30	p7indx27SP2	CAAGCAGAAGACGGCATACGAGATAGGAATGTGACTGGAGTTCAGACGTGTGCTCTTCCGATCT	tail contains P7 adapter and index (used in PCR 2)
31	p7indx28SP2	CAAGCAGAAGACGGCATACGAGATCTTTTGGTGACTGGAGTTCAGACGTGTGCTCTTCCGATCT	tail contains P7 adapter and index (used in PCR 2)
32	p7indx29SP2	CAAGCAGAAGACGGCATACGAGATTAGTTGGTGACTGGAGTTCAGACGTGTGCTCTTCCGATCT	tail contains P7 adapter and index (used in PCR 2)
33	p7indx30SP2	CAAGCAGAAGACGGCATACGAGATCCGGTGGTGACTGGAGTTCAGACGTGTGCTCTTCCGATCT	tail contains P7 adapter and index (used in PCR 2)
34	p7indx31SP2	CAAGCAGAAGACGGCATACGAGATATCGTGGTGACTGGAGTTCAGACGTGTGCTCTTCCGATCT	tail contains P7 adapter and index (used in PCR 2)
35	p7indx32SP2	CAAGCAGAAGACGGCATACGAGATTGAGTGGTGACTGGAGTTCAGACGTGTGCTCTTCCGATCT	tail contains P7 adapter and index (used in PCR 2)
36	p7indx33SP2	CAAGCAGAAGACGGCATACGAGATCGCCTGGTGACTGGAGTTCAGACGTGTGCTCTTCCGATCT	tail contains P7 adapter and index (used in PCR 2)
37	p7indx34SP2	CAAGCAGAAGACGGCATACGAGATGCCATGGTGACTGGAGTTCAGACGTGTGCTCTTCCGATCT	tail contains P7 adapter and index (used in PCR 2)
38	p7indx35SP2	CAAGCAGAAGACGGCATACGAGATAAAATGGTGACTGGAGTTCAGACGTGTGCTCTTCCGATCT	tail contains P7 adapter and index (used in PCR 2)
39	p7indx36SP2	CAAGCAGAAGACGGCATACGAGATTGTTGGGTGACTGGAGTTCAGACGTGTGCTCTTCCGATCT	tail contains P7 adapter and index (used in PCR 2)
40	p7indx37SP2	CAAGCAGAAGACGGCATACGAGATATTCCGGTGACTGGAGTTCAGACGTGTGCTCTTCCGATCT	tail contains P7 adapter and index (used in PCR 2)
41	p7indx38SP2	CAAGCAGAAGACGGCATACGAGATAGCTAGGTGACTGGAGTTCAGACGTGTGCTCTTCCGATCT	tail contains P7 adapter and index (used in PCR 2)
42	p7indx39SP2	CAAGCAGAAGACGGCATACGAGATGTATAGGTGACTGGAGTTCAGACGTGTGCTCTTCCGATCT	tail contains P7 adapter and index (used in PCR 2)
43	p7indx40SP2	CAAGCAGAAGACGGCATACGAGATTCTGAGGTGACTGGAGTTCAGACGTGTGCTCTTCCGATCT	tail contains P7 adapter and index (used in PCR 2)
