# Supplementary material for: Read count-based method for high-throughput allelic genotyping of transposable elements and structural variants
Source: BMC Genomics. 2015 Jul 8;16(1):508. doi: 10.1186/s12864-015-1700-4 (PMC4494700; doi:10.1186/s12864-015-1700-4)
Supplement: Additional file 4: Table S2. — Read count-based genotype calls for the 60-loci libraries. The three Excel sheets (named “libE60”, “libG60”, and “lib60_allelic”) contain the genotype calls for the E libraries, G libraries and the allelic genotype calls, respectively. [file 12864_2015_1700_MOESM4_ESM.xlsx]

## Sheet: libE60
	NA06986	NA07000	NA07037	NA07051	NA07346	NA07347	NA07357	NA11829	NA11830	NA11831	NA11881	NA11894
P1_M_061510_1_164	1	1	1	1	1	1	1	1	1	1	1	1
P1_M_061510_1_185	1	0	1	1	1	0	1	1	1	1	1	1
P1_M_061510_1_239	1	1	1	1	1	1	1	1	1	1	0	1
P1_M_061510_1_337	1	1	1	1	1	0	1	0	1	1	1	1
P1_M_061510_1_682	1	1	1	1	1	1	1	1	1	1	1	1
P1_M_061510_2_364	0	0	1	0	0	0	1	0	0	0	1	0
P1_M_061510_3_115	0	0	0	0	0	0	0	0	0	0	0	0
P1_M_061510_4_122	1	1	1	1	1	0	1	1	1	1	1	1
P1_M_061510_4_199	0	1	1	1	1	1	1	1	1	1	1	1
P1_M_061510_4_202	1	1	0	1	0	1	1	1	0	1	0	1
P1_M_061510_4_203	1	1	1	1	1	1	1	1	1	1	1	1
P1_M_061510_4_245	0	0	0	0	0	0	0	0	0	0	0	0
P1_M_061510_4_255	1	0	1	1	1	0	0	1	0	1	1	0
P1_M_061510_4_286	0	1	1	1	0	0	1	0	1	1	1	1
P1_M_061510_5_155	0	1	0	1	1	0	1	0	0	0	0	1
P1_M_061510_5_258	0	0	1	1	0	1	1	0	1	0	1	0
P1_M_061510_5_284	1	0	1	0	1	0	1	1	0	0	0	1
P1_M_061510_5_304	0	0	1	0	0	1	0	0	0	0	1	1
P1_M_061510_6_224	0	0	0	1	0	0	1	0	0	0	0	0
P1_M_061510_6_306	0	0	0	0	0	0	0	0	0	0	1	0
P1_M_061510_6_340	1	0	1	1	1	1	0	1	1	0	0	0
P1_M_061510_6_409	0	0	0	0	0	0	0	0	1	1	0	0
P1_M_061510_7_319	NA	NA	NA	NA	NA	NA	NA	NA	NA	NA	NA	NA
P1_M_061510_8_112	1	0	0	0	0	0	0	1	0	0	0	0
P1_M_061510_8_216	1	1	1	1	1	1	1	1	1	1	1	1
P1_M_061510_9_83	1	0	1	0	0	0	1	0	0	0	0	0
P1_M_061510_9_215	1	1	1	1	1	1	1	1	1	1	1	1
P1_M_061510_9_218	0	1	1	1	1	1	1	0	1	1	0	1
P1_M_061510_10_88	0	1	1	1	1	1	1	1	0	1	1	1
P1_M_061510_10_118	NA	NA	NA	NA	NA	NA	NA	NA	NA	NA	NA	NA
P1_M_061510_11_96	0	0	1	1	0	1	0	0	0	0	0	0
P1_M_061510_12_93	1	1	1	1	1	1	1	1	1	1	1	1
P1_M_061510_12_282	1	0	1	0	0	1	0	1	0	0	1	1
P1_M_061510_15_41	1	1	1	1	1	1	1	1	1	1	1	1
P1_M_061510_16_193	1	1	1	1	1	1	0	1	1	1	1	1
P1_M_061510_16_54	1	1	1	1	1	0	1	1	1	0	1	1
P1_M_061510_16_139	1	0	0	0	0	0	1	0	1	0	0	1
P1_M_061510_18_118	0	0	0	0	0	0	0	0	0	0	0	0
P1_M_061510_20_101	1	1	1	1	1	1	1	1	1	1	1	1
P1_M_061510_21_23	1	1	1	1	1	1	1	1	1	1	1	1
P1_MEI_170	NA	NA	NA	NA	NA	NA	NA	NA	NA	NA	NA	NA
P1_MEI_1569	1	1	1	1	1	1	1	1	1	1	1	1
P1_MEI_201	1	1	1	1	0	1	1	1	1	1	1	1
P1_MEI_322	1	1	1	1	1	1	1	1	1	1	1	1
P1_MEI_2433	1	1	1	1	1	1	1	1	1	1	1	1
P1_MEI_2730	1	1	1	1	1	1	1	1	1	1	1	1
P1_MEI_58&P2_MEI_1302	1	0	1	1	1	1	1	1	1	1	1	1
P1_MEI_1894&P2_MEI_1613	1	1	0	1	1	1	1	1	1	1	1	1
P1_MEI_1949&P2_MEI_1636	1	1	1	1	1	1	1	1	1	1	1	1
P1_MEI_414&P2_MEI_691	NA	NA	NA	NA	NA	NA	NA	NA	NA	NA	NA	NA
P1_MEI_460&P2_MEI_693	0	0	0	0	0	0	0	0	0	0	0	0
P1_MEI_539&P2_MEI_776	1	1	0	0	1	1	0	1	1	1	1	1
P1_MEI_707&P2_MEI_865	1	1	0	0	1	1	1	0	0	1	1	1
P1_MEI_1023&P2_MEI_147	NA	NA	NA	NA	NA	NA	NA	NA	NA	NA	NA	NA
P1_MEI_1051&P2_MEI_170	1	1	1	0	1	1	1	0	0	0	1	0
P1_MEI_1062&P2_MEI_1128	1	1	1	1	1	1	1	1	1	1	1	1
P1_MEI_1067&P2_MEI_1133	NA	NA	NA	NA	NA	NA	NA	NA	NA	NA	NA	NA
P1_MEI_2925&P2_MEI_1154	1	0	0	1	0	0	0	0	0	1	0	0
P1_MEI_3095&P2_MEI_1256	1	1	1	1	1	1	1	1	1	1	1	1
P1_MEI_1280&P2_MEI_1388	1	1	1	1	1	1	1	1	0	1	0	0

## Sheet: libG60
	NA06986	NA07000	NA07037	NA07051	NA07346	NA07347	NA07357	NA11829	NA11830	NA11831	NA11881	NA11894
P1_M_061510_1_164	1	1	1	0	0	0	1	0	0	1	0	0
P1_M_061510_1_185	0	1	0	0	0	1	0	0	1	1	1	1
P1_M_061510_1_239	NA	NA	NA	NA	NA	NA	NA	NA	NA	NA	NA	NA
P1_M_061510_1_337	1	1	0	1	0	1	1	1	0	1	1	1
P1_M_061510_1_682	1	1	1	1	0	1	0	0	0	0	0	0
P1_M_061510_2_364	1	1	1	1	1	1	1	1	1	1	1	1
P1_M_061510_3_115	1	1	1	1	1	1	1	1	1	1	1	1
P1_M_061510_4_122	0	1	0	1	0	1	1	0	0	1	0	1
P1_M_061510_4_199	1	1	0	0	0	0	1	0	1	0	1	0
P1_M_061510_4_202	1	1	1	1	1	1	1	1	1	1	1	1
P1_M_061510_4_203	0	0	0	0	0	0	0	0	1	1	1	0
P1_M_061510_4_245	1	1	1	1	1	1	1	1	1	1	1	1
P1_M_061510_4_255	1	1	0	0	1	1	1	1	1	1	1	1
P1_M_061510_4_286	1	1	1	0	1	1	1	1	1	0	0	0
P1_M_061510_5_155	1	1	1	0	1	1	1	1	1	1	1	1
P1_M_061510_5_258	1	1	1	1	1	0	0	1	1	1	1	1
P1_M_061510_5_284	NA	NA	NA	NA	NA	NA	NA	NA	NA	NA	NA	NA
P1_M_061510_5_304	1	1	1	1	1	1	1	1	1	1	1	1
P1_M_061510_6_224	1	1	1	1	1	1	1	1	1	1	1	1
P1_M_061510_6_306	1	1	1	1	1	1	1	1	1	1	1	1
P1_M_061510_6_340	1	1	1	0	1	1	1	1	1	1	1	1
P1_M_061510_6_409	1	1	1	1	1	1	1	1	1	1	1	1
P1_M_061510_7_319	1	1	1	1	1	1	1	1	1	1	1	1
P1_M_061510_8_112	1	1	1	1	1	1	1	1	1	1	1	1
P1_M_061510_8_216	0	1	0	0	0	0	0	0	1	0	1	0
P1_M_061510_9_83	1	1	1	1	1	1	1	1	1	1	1	1
P1_M_061510_9_215	0	0	0	0	0	0	0	0	0	0	0	0
P1_M_061510_9_218	1	1	1	1	1	1	1	1	1	1	1	1
P1_M_061510_10_88	1	0	1	1	1	1	0	1	1	1	1	1
P1_M_061510_10_118	NA	NA	NA	NA	NA	NA	NA	NA	NA	NA	NA	NA
P1_M_061510_11_96	1	1	1	1	1	0	1	1	1	1	1	1
P1_M_061510_12_93	0	0	0	0	0	0	0	0	0	0	0	0
P1_M_061510_12_282	1	1	1	1	1	1	1	1	1	1	1	0
P1_M_061510_15_41	NA	NA	NA	NA	NA	NA	NA	NA	NA	NA	NA	NA
P1_M_061510_16_193	1	0	1	1	1	1	1	1	1	0	0	1
P1_M_061510_16_54	1	0	1	1	1	1	1	1	0	1	1	0
P1_M_061510_16_139	1	1	1	1	1	1	0	1	1	1	1	1
P1_M_061510_18_118	1	1	1	1	1	1	1	1	1	1	1	1
P1_M_061510_20_101	1	0	1	1	1	1	0	1	1	1	0	0
P1_M_061510_21_23	0	0	1	1	0	0	1	0	0	1	1	0
P1_MEI_170	1	0	1	0	1	0	0	0	1	1	1	0
P1_MEI_1569	0	0	1	0	0	0	0	0	0	0	0	0
P1_MEI_201	NA	NA	NA	NA	NA	NA	NA	NA	NA	NA	NA	NA
P1_MEI_322	NA	NA	NA	NA	NA	NA	NA	NA	NA	NA	NA	NA
P1_MEI_2433	0	0	0	0	0	0	0	1	0	0	0	0
P1_MEI_2730	0	1	0	1	0	0	0	0	1	0	0	0
P1_MEI_58&P2_MEI_1302	0	1	0	0	1	1	0	1	0	1	0	1
P1_MEI_1894&P2_MEI_1613	1	0	1	1	0	1	1	0	1	1	1	1
P1_MEI_1949&P2_MEI_1636	1	1	0	1	0	1	1	0	1	1	0	0
P1_MEI_414&P2_MEI_691	1	1	1	1	1	0	0	1	0	0	0	1
P1_MEI_460&P2_MEI_693	1	1	1	1	1	1	1	1	1	1	1	1
P1_MEI_539&P2_MEI_776	0	1	1	1	0	0	1	0	0	1	1	1
P1_MEI_707&P2_MEI_865	1	0	1	1	0	0	1	1	1	0	1	0
P1_MEI_1023&P2_MEI_147	0	0	0	1	0	0	1	1	1	1	1	0
P1_MEI_1051&P2_MEI_170	1	0	0	1	0	1	1	1	1	1	1	1
P1_MEI_1062&P2_MEI_1128	0	0	0	0	0	0	0	0	0	0	0	0
P1_MEI_1067&P2_MEI_1133	1	1	1	1	1	1	1	1	1	1	1	1
P1_MEI_2925&P2_MEI_1154	1	1	1	0	1	1	1	1	1	1	1	1
P1_MEI_3095&P2_MEI_1256	0	1	1	0	0	0	1	0	0	0	1	1
P1_MEI_1280&P2_MEI_1388	1	0	1	1	0	1	0	1	1	0	1	1

## Sheet: lib60_allelic
	NA06986	NA07000	NA07037	NA07051	NA07346	NA07347	NA07357	NA11829	NA11830	NA11831	NA11881	NA11894
P1_M_061510_1_164	1	1	1	0	0	0	1	0	0	1	0	0
P1_M_061510_1_185	0	2	0	0	0	2	0	0	1	1	1	1
P1_M_061510_1_239	NA	NA	NA	NA	NA	NA	NA	NA	NA	NA	NA	NA
P1_M_061510_1_337	1	1	0	1	0	2	1	2	0	1	1	1
P1_M_061510_1_682	1	1	1	1	0	1	0	0	0	0	0	0
P1_M_061510_2_364	2	2	1	2	2	2	1	2	2	2	1	2
P1_M_061510_3_115	2	2	2	2	2	2	2	2	2	2	2	2
P1_M_061510_4_122	0	1	0	1	0	2	1	0	0	1	0	1
P1_M_061510_4_199	2	1	0	0	0	0	1	0	1	0	1	0
P1_M_061510_4_202	1	1	2	1	2	1	1	1	2	1	2	1
P1_M_061510_4_203	0	0	0	0	0	0	0	0	1	1	1	0
P1_M_061510_4_245	2	2	2	2	2	2	2	2	2	2	2	2
P1_M_061510_4_255	1	2	0	0	1	2	2	1	2	1	1	2
P1_M_061510_4_286	2	1	1	0	2	2	1	2	1	0	0	0
P1_M_061510_5_155	2	1	2	0	1	2	1	2	2	2	2	1
P1_M_061510_5_258	2	2	1	1	2	0	0	2	1	2	1	2
P1_M_061510_5_284	NA	NA	NA	NA	NA	NA	NA	NA	NA	NA	NA	NA
P1_M_061510_5_304	2	2	1	2	2	1	2	2	2	2	1	1
P1_M_061510_6_224	2	2	2	1	2	2	1	2	2	2	2	2
P1_M_061510_6_306	2	2	2	2	2	2	2	2	2	2	1	2
P1_M_061510_6_340	1	2	1	0	1	1	2	1	1	2	2	2
P1_M_061510_6_409	2	2	2	2	2	2	2	2	1	1	2	2
P1_M_061510_7_319	NA	NA	NA	NA	NA	NA	NA	NA	NA	NA	NA	NA
P1_M_061510_8_112	1	2	2	2	2	2	2	1	2	2	2	2
P1_M_061510_8_216	0	1	0	0	0	0	0	0	1	0	1	0
P1_M_061510_9_83	1	2	1	2	2	2	1	2	2	2	2	2
P1_M_061510_9_215	0	0	0	0	0	0	0	0	0	0	0	0
P1_M_061510_9_218	2	1	1	1	1	1	1	2	1	1	2	1
P1_M_061510_10_88	2	0	1	1	1	1	0	1	2	1	1	1
P1_M_061510_10_118	NA	NA	NA	NA	NA	NA	NA	NA	NA	NA	NA	NA
P1_M_061510_11_96	2	2	1	1	2	0	2	2	2	2	2	2
P1_M_061510_12_93	0	0	0	0	0	0	0	0	0	0	0	0
P1_M_061510_12_282	1	2	1	2	2	1	2	1	2	2	1	0
P1_M_061510_15_41	NA	NA	NA	NA	NA	NA	NA	NA	NA	NA	NA	NA
P1_M_061510_16_193	1	0	1	1	1	1	2	1	1	0	0	1
P1_M_061510_16_54	1	0	1	1	1	2	1	1	0	2	1	0
P1_M_061510_16_139	1	2	2	2	2	2	0	2	1	2	2	1
P1_M_061510_18_118	2	2	2	2	2	2	2	2	2	2	2	2
P1_M_061510_20_101	1	0	1	1	1	1	0	1	1	1	0	0
P1_M_061510_21_23	0	0	1	1	0	0	1	0	0	1	1	0
P1_MEI_170	NA	NA	NA	NA	NA	NA	NA	NA	NA	NA	NA	NA
P1_MEI_1569	0	0	1	0	0	0	0	0	0	0	0	0
P1_MEI_201	NA	NA	NA	NA	NA	NA	NA	NA	NA	NA	NA	NA
P1_MEI_322	NA	NA	NA	NA	NA	NA	NA	NA	NA	NA	NA	NA
P1_MEI_2433	0	0	0	0	0	0	0	1	0	0	0	0
P1_MEI_2730	0	1	0	1	0	0	0	0	1	0	0	0
P1_MEI_58&P2_MEI_1302	0	2	0	0	1	1	0	1	0	1	0	1
P1_MEI_1894&P2_MEI_1613	1	0	2	1	0	1	1	0	1	1	1	1
P1_MEI_1949&P2_MEI_1636	1	1	0	1	0	1	1	0	1	1	0	0
P1_MEI_414&P2_MEI_691	NA	NA	NA	NA	NA	NA	NA	NA	NA	NA	NA	NA
P1_MEI_460&P2_MEI_693	2	2	2	2	2	2	2	2	2	2	2	2
P1_MEI_539&P2_MEI_776	0	1	2	2	0	0	2	0	0	1	1	1
P1_MEI_707&P2_MEI_865	1	0	2	2	0	0	1	2	2	0	1	0
P1_MEI_1023&P2_MEI_147	NA	NA	NA	NA	NA	NA	NA	NA	NA	NA	NA	NA
P1_MEI_1051&P2_MEI_170	1	0	0	2	0	1	1	2	2	2	1	2
P1_MEI_1062&P2_MEI_1128	0	0	0	0	0	0	0	0	0	0	0	0
P1_MEI_1067&P2_MEI_1133	NA	NA	NA	NA	NA	NA	NA	NA	NA	NA	NA	NA
P1_MEI_2925&P2_MEI_1154	1	2	2	0	2	2	2	2	2	1	2	2
P1_MEI_3095&P2_MEI_1256	0	1	1	0	0	0	1	0	0	0	1	1
P1_MEI_1280&P2_MEI_1388	1	0	1	1	0	1	0	1	2	0	2	2
