# Supplementary material for: Read count-based method for high-throughput allelic genotyping of transposable elements and structural variants
Source: BMC Genomics. 2015 Jul 8;16(1):508. doi: 10.1186/s12864-015-1700-4 (PMC4494700; doi:10.1186/s12864-015-1700-4)
Supplement: Additional file 7: Table S3. — Read count-based genotype calls for the 22-loci libraries. The first four Excel sheets (named “libE22_24samples”, “libG22_24samples”, and “lib22_24samples_allelic” and “lib22_24samples_phase”) contain the genotype calls for the E libraries, G libraries, allelic genotype calls and phase calls (respectively) obtained for the initial 24 samples. 16 additional samples were genotyped in a separate experiment. Genotype and phase calls for these additional samples are provided in the last four Excel sheets (named “libE22_16samples”, “libG22_16samples”, and “lib22_16samples_allelic” and “lib22_16samples_phase”). [file 12864_2015_1700_MOESM7_ESM.xlsx]

## Sheet: libE22_24samples
	NA06986	NA07000	NA07037	NA07051	NA07347	NA07357	NA11829	NA11830	NA11831	NA11894	NA11919	NA11920	NA11931	NA11992	NA11993	NA11994	NA11995	NA12003	NA12006	NA12043	NA12044	NA12045	NA12144	NA12154
P1_M_061510_1_185	1	0	1	1	0	1	1	1	1	1	0	0	0	1	1	1	0	1	1	1	0	0	1	1
P1_M_061510_1_239	1	1	1	1	1	1	1	1	1	1	0	1	1	0	0	1	0	1	1	1	1	1	1	1
P1_M_061510_1_391	1	1	1	1	1	1	1	1	0	0	1	1	1	1	1	1	1	0	1	0	1	1	0	1
P1_M_061510_4_203	1	1	1	1	1	1	1	1	1	1	1	0	1	0	0	1	1	1	1	1	1	0	1	1
P1_M_061510_9_218	NA	NA	NA	NA	NA	NA	NA	NA	NA	NA	NA	NA	NA	NA	NA	NA	NA	NA	NA	NA	NA	NA	NA	NA
P1_M_061510_10_203	1	1	1	1	1	0	0	1	0	1	1	1	1	1	1	1	1	1	1	0	0	1	1	0
P1_MEI_1280&P2_MEI_1388	1	1	1	1	1	1	1	0	1	0	1	1	0	1	1	1	1	1	1	1	1	1	1	0
P1_M_061510_1_131	0	0	0	0	0	0	0	0	0	0	0	0	0	0	0	0	0	0	0	0	0	0	0	0
P1_M_061510_3_279	0	1	0	0	0	0	1	1	0	0	0	1	0	0	1	0	1	1	1	0	0	1	0	1
P1_M_061510_3_293	NA	NA	NA	NA	NA	NA	NA	NA	NA	NA	NA	NA	NA	NA	NA	NA	NA	NA	NA	NA	NA	NA	NA	NA
P1_M_061510_6_823	0	0	0	0	0	0	1	1	0	0	0	0	1	1	0	1	0	1	0	0	1	1	0	1
P1_M_061510_7_376	1	0	1	1	0	0	0	0	0	0	0	0	0	0	0	1	1	1	0	0	0	0	0	0
P1_M_061510_8_220	1	1	1	1	0	1	1	1	1	1	0	1	1	1	1	1	1	1	1	1	1	1	1	1
P1_M_061510_10_299	NA	NA	NA	NA	NA	NA	NA	NA	NA	NA	NA	NA	NA	NA	NA	NA	NA	NA	NA	NA	NA	NA	NA	NA
P1_M_061510_13_47	NA	NA	NA	NA	NA	NA	NA	NA	NA	NA	NA	NA	NA	NA	NA	NA	NA	NA	NA	NA	NA	NA	NA	NA
P1_M_061510_14_175	0	0	0	0	0	0	0	0	0	0	0	0	0	0	0	0	0	0	0	0	0	0	0	0
P1_M_061510_18_386	0	0	0	0	0	0	0	0	0	0	0	0	0	0	0	0	0	0	0	0	0	0	0	0
P1_M_061510_20_28	0	1	1	1	1	0	0	0	0	1	1	1	0	1	1	1	0	1	1	1	1	1	1	0
P1_M_061510_20_89	1	1	0	0	1	1	1	0	1	1	1	0	1	0	1	1	1	1	1	1	1	0	1	0
P1_MEI_190&P2_MEI_1442	1	1	0	1	1	1	1	1	1	1	1	1	0	1	1	1	1	1	1	1	1	1	1	1
P1_MEI_2893&P2_MEI_1141	1	1	1	1	1	1	1	1	1	1	1	1	1	1	1	1	1	1	1	1	1	1	1	1
P1_MEI_3120	1	1	1	1	1	1	1	1	1	1	1	1	1	1	1	1	1	1	1	1	1	1	1	1

## Sheet: libG22_24samples
	NA06986	NA07000	NA07037	NA07051	NA07347	NA07357	NA11829	NA11830	NA11831	NA11894	NA11919	NA11920	NA11931	NA11992	NA11993	NA11994	NA11995	NA12003	NA12006	NA12043	NA12044	NA12045	NA12144	NA12154
P1_M_061510_1_185	0	1	0	0	1	0	0	1	1	1	1	1	1	0	1	1	1	1	0	1	1	1	1	1
P1_M_061510_1_239	1	1	0	0	1	1	1	0	0	0	1	0	1	1	1	0	1	1	1	1	0	0	1	1
P1_M_061510_1_391	0	0	0	1	1	0	1	1	1	1	1	0	1	1	1	0	1	1	0	1	1	0	1	1
P1_M_061510_4_203	0	0	0	0	0	0	0	1	1	0	1	1	1	1	1	1	1	1	0	1	0	1	0	0
P1_M_061510_9_218	1	1	1	1	1	1	1	1	1	1	1	1	0	0	1	1	1	1	0	1	1	0	1	1
P1_M_061510_10_203	1	1	1	0	0	1	1	1	1	1	0	1	1	1	1	1	1	1	0	1	1	1	0	1
P1_MEI_1280&P2_MEI_1388	1	0	1	1	1	0	1	1	0	1	0	0	1	1	1	0	0	1	0	1	1	0	0	1
P1_M_061510_1_131	NA	NA	NA	NA	NA	NA	NA	NA	NA	NA	NA	NA	NA	NA	NA	NA	NA	NA	NA	NA	NA	NA	NA	NA
P1_M_061510_3_279	NA	NA	NA	NA	NA	NA	NA	NA	NA	NA	NA	NA	NA	NA	NA	NA	NA	NA	NA	NA	NA	NA	NA	NA
P1_M_061510_3_293	0	1	1	1	1	1	1	1	0	1	1	1	1	1	1	1	1	1	1	1	1	1	1	1
P1_M_061510_6_823	1	1	1	1	1	1	1	1	1	1	1	1	1	1	1	1	1	1	1	1	1	1	1	1
P1_M_061510_7_376	NA	NA	NA	NA	NA	NA	NA	NA	NA	NA	NA	NA	NA	NA	NA	NA	NA	NA	NA	NA	NA	NA	NA	NA
P1_M_061510_8_220	1	0	1	0	1	0	1	1	1	1	1	1	0	1	1	0	0	1	1	1	0	1	1	1
P1_M_061510_10_299	NA	NA	NA	NA	NA	NA	NA	NA	NA	NA	NA	NA	NA	NA	NA	NA	NA	NA	NA	NA	NA	NA	NA	NA
P1_M_061510_13_47	1	0	1	0	1	0	0	1	0	0	1	1	0	1	1	1	1	1	0	1	1	1	1	1
P1_M_061510_14_175	1	1	1	1	1	1	1	1	1	1	1	1	1	1	1	1	1	1	1	1	1	1	1	1
P1_M_061510_18_386	1	1	1	1	1	1	1	1	1	1	1	1	1	1	1	1	1	1	1	1	1	1	1	1
P1_M_061510_20_28	1	1	0	1	1	1	1	1	1	0	1	1	1	1	1	1	1	1	1	1	1	1	1	1
P1_M_061510_20_89	1	0	1	1	0	0	0	1	1	0	1	1	0	1	0	1	0	0	1	0	0	1	0	1
P1_MEI_190&P2_MEI_1442	0	0	1	0	1	0	1	0	0	1	0	1	1	0	0	1	1	1	0	0	1	1	0	0
P1_MEI_2893&P2_MEI_1141	0	0	0	0	1	1	0	0	0	0	0	0	0	0	0	1	0	1	0	1	1	0	0	1
P1_MEI_3120	NA	NA	NA	NA	NA	NA	NA	NA	NA	NA	NA	NA	NA	NA	NA	NA	NA	NA	NA	NA	NA	NA	NA	NA

## Sheet: lib22_24samples_allelic
	NA06986	NA07000	NA07037	NA07051	NA07347	NA07357	NA11829	NA11830	NA11831	NA11894	NA11919	NA11920	NA11931	NA11992	NA11993	NA11994	NA11995	NA12003	NA12006	NA12043	NA12044	NA12045	NA12144	NA12154
P1_M_061510_1_185	0	2	0	0	2	0	0	1	1	1	2	2	2	0	1	1	2	1	0	1	2	2	1	1
P1_M_061510_1_239	1	1	0	0	1	1	1	0	0	0	2	0	1	2	2	0	2	1	1	1	0	0	1	1
P1_M_061510_1_391	0	0	0	1	1	0	1	1	2	2	1	0	1	1	1	0	1	2	0	2	1	0	2	1
P1_M_061510_4_203	0	0	0	0	0	0	0	1	1	0	1	2	1	2	2	1	1	1	0	1	0	2	0	0
P1_M_061510_9_218	NA	NA	NA	NA	NA	NA	NA	NA	NA	NA	NA	NA	NA	NA	NA	NA	NA	NA	NA	NA	NA	NA	NA	NA
P1_M_061510_10_203	1	1	1	0	0	2	2	1	2	1	0	1	1	1	1	1	1	1	0	2	2	1	0	2
P1_MEI_1280&P2_MEI_1388	1	0	1	1	1	0	1	2	0	2	0	0	2	1	1	0	0	1	0	1	1	0	0	2
P1_M_061510_1_131	NA	NA	NA	NA	NA	NA	NA	NA	NA	NA	NA	NA	NA	NA	NA	NA	NA	NA	NA	NA	NA	NA	NA	NA
P1_M_061510_3_279	NA	NA	NA	NA	NA	NA	NA	NA	NA	NA	NA	NA	NA	NA	NA	NA	NA	NA	NA	NA	NA	NA	NA	NA
P1_M_061510_3_293	NA	NA	NA	NA	NA	NA	NA	NA	NA	NA	NA	NA	NA	NA	NA	NA	NA	NA	NA	NA	NA	NA	NA	NA
P1_M_061510_6_823	2	2	2	2	2	2	1	1	2	2	2	2	1	1	2	1	2	1	2	2	1	1	2	1
P1_M_061510_7_376	NA	NA	NA	NA	NA	NA	NA	NA	NA	NA	NA	NA	NA	NA	NA	NA	NA	NA	NA	NA	NA	NA	NA	NA
P1_M_061510_8_220	1	0	1	0	2	0	1	1	1	1	2	1	0	1	1	0	0	1	1	1	0	1	1	1
P1_M_061510_10_299	NA	NA	NA	NA	NA	NA	NA	NA	NA	NA	NA	NA	NA	NA	NA	NA	NA	NA	NA	NA	NA	NA	NA	NA
P1_M_061510_13_47	NA	NA	NA	NA	NA	NA	NA	NA	NA	NA	NA	NA	NA	NA	NA	NA	NA	NA	NA	NA	NA	NA	NA	NA
P1_M_061510_14_175	2	2	2	2	2	2	2	2	2	2	2	2	2	2	2	2	2	2	2	2	2	2	2	2
P1_M_061510_18_386	2	2	2	2	2	2	2	2	2	2	2	2	2	2	2	2	2	2	2	2	2	2	2	2
P1_M_061510_20_28	2	1	0	1	1	2	2	2	2	0	1	1	2	1	1	1	2	1	1	1	1	1	1	2
P1_M_061510_20_89	1	0	2	2	0	0	0	2	1	0	1	2	0	2	0	1	0	0	1	0	0	2	0	2
P1_MEI_190&P2_MEI_1442	0	0	2	0	1	0	1	0	0	1	0	1	2	0	0	1	1	1	0	0	1	1	0	0
P1_MEI_2893&P2_MEI_1141	0	0	0	0	1	1	0	0	0	0	0	0	0	0	0	1	0	1	0	1	1	0	0	1
P1_MEI_3120	NA	NA	NA	NA	NA	NA	NA	NA	NA	NA	NA	NA	NA	NA	NA	NA	NA	NA	NA	NA	NA	NA	NA	NA

## Sheet: lib22_24samples_phase
	NA06986	NA07000	NA07037	NA07051	NA07347	NA07357	NA11829	NA11830	NA11831	NA11894	NA11919	NA11920	NA11931	NA11992	NA11993	NA11994	NA11995	NA12003	NA12006	NA12043	NA12044	NA12045	NA12144	NA12154
P1_M_061510_1_185	NA	NA	NA	NA	NA	NA	NA	NA	NA	1	NA	NA	NA	NA	1	NA	NA	NA	NA	NA	NA	NA	NA	NA
P1_M_061510_1_239	2	2	NA	NA	1	1	2	NA	NA	NA	NA	NA	1	NA	NA	NA	NA	1	2	1	NA	NA	2	1
P1_M_061510_1_391	NA	NA	NA	NA	NA	NA	2	2	NA	NA	NA	NA	1	1	2	NA	2	NA	NA	NA	1	NA	NA	2
P1_M_061510_4_203	NA	NA	NA	NA	NA	NA	NA	2	1	NA	2	NA	1	NA	NA	2	2	2	NA	1	NA	NA	NA	NA
P1_M_061510_9_218	NA	NA	NA	NA	NA	NA	NA	NA	NA	NA	NA	NA	NA	NA	NA	NA	NA	NA	NA	NA	NA	NA	NA	NA
P1_M_061510_10_203	NA	NA	NA	NA	NA	NA	NA	1	NA	NA	NA	NA	NA	NA	NA	NA	NA	NA	NA	NA	NA	NA	NA	NA
P1_MEI_1280&P2_MEI_1388	NA	NA	NA	NA	NA	NA	NA	NA	NA	NA	NA	NA	NA	NA	2	NA	NA	NA	NA	NA	NA	NA	NA	NA
P1_M_061510_1_131	NA	NA	NA	NA	NA	NA	NA	NA	NA	NA	NA	NA	NA	NA	NA	NA	NA	NA	NA	NA	NA	NA	NA	NA
P1_M_061510_3_279	NA	NA	NA	NA	NA	NA	NA	NA	NA	NA	NA	NA	NA	NA	NA	NA	NA	NA	NA	NA	NA	NA	NA	NA
P1_M_061510_3_293	NA	NA	NA	NA	NA	NA	NA	NA	NA	NA	NA	NA	NA	NA	NA	NA	NA	NA	NA	NA	NA	NA	NA	NA
P1_M_061510_6_823	NA	NA	NA	NA	NA	NA	NA	NA	NA	NA	NA	NA	NA	NA	NA	NA	NA	NA	NA	NA	NA	NA	NA	NA
P1_M_061510_7_376	NA	NA	NA	NA	NA	NA	NA	NA	NA	NA	NA	NA	NA	NA	NA	NA	NA	NA	NA	NA	NA	NA	NA	NA
P1_M_061510_8_220	1	NA	1	NA	NA	NA	NA	NA	2	NA	NA	1	NA	2	2	NA	NA	1	NA	2	NA	2	NA	1
P1_M_061510_10_299	NA	NA	NA	NA	NA	NA	NA	NA	NA	NA	NA	NA	NA	NA	NA	NA	NA	NA	NA	NA	NA	NA	NA	NA
P1_M_061510_13_47	NA	NA	NA	NA	NA	NA	NA	NA	NA	NA	NA	NA	NA	NA	NA	NA	NA	NA	NA	NA	NA	NA	NA	NA
P1_M_061510_14_175	NA	NA	NA	NA	NA	NA	NA	NA	NA	NA	NA	NA	NA	NA	NA	NA	NA	NA	NA	NA	NA	NA	NA	NA
P1_M_061510_18_386	NA	NA	NA	NA	NA	NA	NA	NA	NA	NA	NA	NA	NA	NA	NA	NA	NA	NA	NA	NA	NA	NA	NA	NA
P1_M_061510_20_28	NA	NA	NA	NA	NA	NA	NA	NA	NA	NA	NA	NA	NA	NA	NA	NA	NA	NA	NA	NA	NA	NA	NA	NA
P1_M_061510_20_89	NA	NA	NA	NA	NA	NA	NA	NA	2	NA	1	NA	NA	NA	NA	NA	NA	NA	NA	NA	NA	NA	NA	NA
P1_MEI_190&P2_MEI_1442	NA	NA	NA	NA	NA	NA	NA	NA	NA	NA	NA	NA	NA	NA	NA	NA	NA	NA	NA	NA	NA	NA	NA	NA
P1_MEI_2893&P2_MEI_1141	NA	NA	NA	NA	NA	NA	NA	NA	NA	NA	NA	NA	NA	NA	NA	NA	NA	NA	NA	NA	NA	NA	NA	NA
P1_MEI_3120	NA	NA	NA	NA	NA	NA	NA	NA	NA	NA	NA	NA	NA	NA	NA	NA	NA	NA	NA	NA	NA	NA	NA	NA

## Sheet: libE22_16samples
	NA07346	NA11881	NA11918	NA12155	NA12156	NA12249	NA12287	NA12489	NA12716	NA12749	NA12750	NA12751	NA12761	NA12763	NA12776	NA12828
P1_M_061510_1_185	1	1	0	1	0	0	1	1	1	1	1	1	1	1	1	1
P1_M_061510_1_239	1	0	1	1	1	1	1	1	0	0	1	1	1	1	1	1
P1_M_061510_1_391	0	0	1	1	1	1	0	1	1	1	1	1	1	0	1	1
P1_M_061510_4_203	1	1	1	1	1	1	1	1	1	1	1	1	1	0	1	1
P1_M_061510_9_218	1	0	1	1	1	1	0	1	1	0	1	1	1	0	1	1
P1_M_061510_10_203	1	1	1	1	0	1	1	1	1	1	1	0	1	1	1	0
P1_MEI_1280&P2_MEI_1388	1	0	1	1	1	1	0	1	1	1	1	0	1	1	1	1

## Sheet: libG22_16samples
	NA07346	NA11881	NA11918	NA12155	NA12156	NA12249	NA12287	NA12489	NA12716	NA12749	NA12750	NA12751	NA12761	NA12763	NA12776	NA12828
P1_M_061510_1_185	0	1	1	0	1	1	1	1	1	0	1	0	1	0	1	1
P1_M_061510_1_239	1	1	1	1	1	1	0	1	1	1	1	0	0	0	1	0
P1_M_061510_1_391	1	1	0	1	0	0	1	1	0	1	0	1	0	1	0	0
P1_M_061510_4_203	0	1	1	0	1	1	1	1	1	1	0	1	1	1	1	1
P1_M_061510_9_218	NA	NA	NA	NA	NA	NA	NA	NA	NA	NA	NA	NA	NA	NA	NA	NA
P1_M_061510_10_203	1	0	0	1	1	0	0	0	0	1	1	1	0	0	0	1
P1_MEI_1280&P2_MEI_1388	0	1	1	0	1	0	1	1	0	1	0	1	1	0	0	1

## Sheet: lib22_16samples_allelic
	NA07346	NA11881	NA11918	NA12155	NA12156	NA12249	NA12287	NA12489	NA12716	NA12749	NA12750	NA12751	NA12761	NA12763	NA12776	NA12828
P1_M_061510_1_185	0	1	2	0	2	2	1	1	1	0	1	0	1	0	1	1
P1_M_061510_1_239	1	2	1	1	1	1	0	1	2	2	1	0	0	0	1	0
P1_M_061510_1_391	2	2	0	1	0	0	2	1	0	1	0	1	0	2	0	0
P1_M_061510_4_203	0	1	1	0	1	1	1	1	1	1	0	1	1	2	1	1
P1_M_061510_9_218	NA	NA	NA	NA	NA	NA	NA	NA	NA	NA	NA	NA	NA	NA	NA	NA
P1_M_061510_10_203	1	0	0	1	2	0	0	0	0	1	1	2	0	0	0	2
P1_MEI_1280&P2_MEI_1388	0	2	1	0	1	0	2	1	0	1	0	2	1	0	0	1

## Sheet: lib22_16samples_phase
	NA07346	NA11881	NA11918	NA12155	NA12156	NA12249	NA12287	NA12489	NA12716	NA12749	NA12750	NA12751	NA12761	NA12763	NA12776	NA12828
P1_M_061510_1_185	NA	NA	NA	NA	NA	NA	NA	NA	NA	NA	NA	NA	1	NA	NA	NA
P1_M_061510_1_239	NA	NA	NA	2	NA	2	NA	2	NA	NA	2	NA	NA	NA	NA	NA
P1_M_061510_1_391	NA	NA	NA	1	NA	NA	NA	NA	NA	2	NA	2	NA	NA	NA	NA
P1_M_061510_4_203	NA	NA	NA	NA	NA	1	1	1	2	2	NA	1	1	NA	NA	NA
P1_M_061510_9_218	NA	NA	NA	NA	NA	NA	NA	NA	NA	NA	NA	NA	NA	NA	NA	NA
P1_M_061510_10_203	NA	NA	NA	NA	NA	NA	NA	NA	NA	NA	NA	NA	NA	NA	NA	NA
P1_MEI_1280&P2_MEI_1388	NA	NA	NA	NA	NA	NA	NA	NA	NA	NA	NA	NA	NA	NA	NA	NA
