# Supplementary material for: Read count-based method for high-throughput allelic genotyping of transposable elements and structural variants
Source: BMC Genomics. 2015 Jul 8;16(1):508. doi: 10.1186/s12864-015-1700-4 (PMC4494700; doi:10.1186/s12864-015-1700-4)
Supplement: Additional file 11: Table S4. — Read count-based genotype calls for the 104-loci Alu libraries. The three Excel sheets (named “libE104”, “libG104”, and “lib104_allelic”) contain the genotype calls for the E libraries, G libraries and the allelic genotype calls, respectively. [file 12864_2015_1700_MOESM11_ESM.xlsx]

## Sheet: libE104
	NA06986	NA07000	NA07037	NA07051	NA07346	NA07347	NA07357	NA11829	NA11830	NA11831	NA11881	NA11894	NA11918	NA11919	NA11920	NA11931	NA11992	NA11993	NA11994	NA11995	NA12003	NA12006	NA12043	NA12044	NA12045	NA12144	NA12154	NA12155	NA12156	NA12249	NA12287	NA12489	NA12716	NA12749	NA12750	NA12751	NA12761	NA12763	NA12776	NA12828
P1_M_061510_1_95	1	1	1	0	1	1	1	0	0	1	1	1	0	1	1	1	0	0	1	1	1	0	0	0	0	0	1	1	0	0	0	1	0	0	0	0	0	1	0	1
P1_M_061510_1_146	NA	NA	NA	NA	NA	NA	NA	NA	NA	NA	NA	NA	NA	NA	NA	NA	NA	NA	NA	NA	NA	NA	NA	NA	NA	NA	NA	NA	NA	NA	NA	NA	NA	NA	NA	NA	NA	NA	NA	NA
P1_M_061510_1_167	1	1	1	1	1	0	0	0	0	1	1	1	1	1	1	1	1	1	1	1	0	1	0	1	1	1	0	1	1	1	1	1	1	1	1	1	1	1	1	1
P1_M_061510_1_228	1	1	1	1	1	1	1	1	1	1	1	1	1	1	1	0	0	1	1	1	1	1	1	1	1	1	1	1	1	1	1	1	1	1	1	1	1	1	0	1
P1_M_061510_1_334	NA	NA	NA	NA	NA	NA	NA	NA	NA	NA	NA	NA	NA	NA	NA	NA	NA	NA	NA	NA	NA	NA	NA	NA	NA	NA	NA	NA	NA	NA	NA	NA	NA	NA	NA	NA	NA	NA	NA	NA
P1_M_061510_1_394	1	0	0	0	1	0	0	0	1	0	1	0	0	0	1	1	1	0	0	0	1	1	1	0	1	0	0	0	0	0	1	0	0	1	1	1	1	1	0	0
P1_M_061510_1_400	1	0	0	1	1	1	1	0	0	1	1	1	0	1	0	1	0	0	1	0	1	0	0	0	0	0	0	1	0	1	1	0	0	0	0	1	1	0	0	0
P1_M_061510_1_429	1	1	0	1	0	1	1	1	1	1	1	1	1	0	1	1	0	0	1	1	1	0	1	1	1	1	1	1	1	1	1	1	1	1	1	0	1	1	0	1
P1_M_061510_1_431	1	1	1	0	1	1	1	1	1	0	1	1	1	0	1	1	0	1	1	1	1	1	0	1	1	1	1	1	1	1	1	0	1	0	1	1	1	0	0	1
P1_M_061510_2_124	0	0	1	0	0	0	0	1	1	1	1	0	0	0	0	1	0	1	0	1	0	1	0	0	0	1	0	0	0	0	1	1	0	0	0	1	1	0	0	0
P1_M_061510_2_181	0	0	0	0	0	0	0	0	0	0	0	0	0	0	0	0	0	0	0	0	0	0	0	0	0	0	1	0	0	0	0	0	0	0	0	0	0	0	0	0
P1_M_061510_2_226	0	0	0	0	0	0	0	0	0	0	0	0	0	0	0	0	0	0	0	0	0	0	0	0	0	0	0	0	0	0	0	0	0	0	0	0	0	0	0	0
P1_M_061510_2_339	NA	NA	NA	NA	NA	NA	NA	NA	NA	NA	NA	NA	NA	NA	NA	NA	NA	NA	NA	NA	NA	NA	NA	NA	NA	NA	NA	NA	NA	NA	NA	NA	NA	NA	NA	NA	NA	NA	NA	NA
P1_M_061510_2_363	0	1	0	0	1	0	1	1	0	0	0	0	0	0	1	0	1	0	0	0	0	1	0	0	0	0	0	0	0	0	0	0	0	0	0	0	0	0	0	0
P1_M_061510_2_1008	1	1	1	1	1	1	1	1	1	1	1	1	1	1	1	1	1	1	1	1	1	1	1	1	1	1	1	1	1	1	1	1	1	1	1	1	1	1	1	1
P1_M_061510_2_434	0	1	1	1	0	1	0	1	1	1	1	0	1	1	1	1	1	1	1	0	0	0	0	1	0	1	1	0	0	1	1	0	0	1	0	1	1	1	1	1
P1_M_061510_2_471	NA	NA	NA	NA	NA	NA	NA	NA	NA	NA	NA	NA	NA	NA	NA	NA	NA	NA	NA	NA	NA	NA	NA	NA	NA	NA	NA	NA	NA	NA	NA	NA	NA	NA	NA	NA	NA	NA	NA	NA
P1_M_061510_2_478	0	0	0	0	0	0	0	0	0	0	0	0	0	0	0	0	0	0	0	0	0	0	0	0	0	0	0	0	0	0	0	0	0	0	0	0	0	0	0	0
P1_M_061510_2_510	NA	NA	NA	NA	NA	NA	NA	NA	NA	NA	NA	NA	NA	NA	NA	NA	NA	NA	NA	NA	NA	NA	NA	NA	NA	NA	NA	NA	NA	NA	NA	NA	NA	NA	NA	NA	NA	NA	NA	NA
P1_M_061510_3_98	1	0	1	1	1	1	1	1	1	1	1	1	1	1	1	1	1	1	1	1	1	1	1	1	1	1	1	1	0	1	1	1	1	1	1	1	1	1	1	1
P1_M_061510_3_121	0	0	0	0	0	0	0	0	0	0	0	0	0	0	0	0	0	0	0	0	0	0	0	0	1	1	0	0	0	0	0	0	0	0	0	0	0	0	0	0
P1_M_061510_3_175	0	0	1	0	1	0	0	1	1	0	0	1	0	0	1	0	0	0	0	1	1	0	1	1	1	1	0	1	1	0	0	0	0	0	0	1	0	0	0	0
P1_M_061510_3_181	1	0	1	1	1	1	1	1	1	1	1	1	1	1	1	0	0	1	1	1	0	1	1	1	0	1	1	1	1	1	0	1	1	1	1	1	1	1	1	1
P1_M_061510_3_214	1	1	0	0	1	0	1	1	0	1	0	0	0	1	1	1	1	0	0	0	0	0	1	1	0	1	0	1	1	0	1	0	0	0	0	1	1	1	0	1
P1_M_061510_3_217	0	0	0	0	0	0	0	0	0	0	0	0	0	0	1	0	0	0	0	0	0	0	0	0	0	0	0	0	0	0	1	0	0	0	0	0	0	0	0	0
P1_M_061510_3_262	0	1	1	1	1	1	0	0	1	1	1	1	1	1	1	1	1	1	0	1	1	1	1	1	1	1	0	1	1	1	1	0	1	1	1	1	1	1	1	1
P1_M_061510_3_300	0	0	0	0	0	0	0	0	0	0	0	0	0	0	0	0	0	0	0	0	0	0	0	0	0	0	0	0	0	0	0	0	0	0	0	0	0	0	0	0
P1_M_061510_3_313	0	0	0	0	0	0	0	0	0	0	0	0	0	0	0	0	0	0	0	0	0	0	0	0	0	0	0	0	0	0	0	0	0	0	0	0	0	0	0	0
P1_M_061510_3_332	1	1	1	0	1	1	1	1	1	1	1	0	1	1	1	0	0	1	0	1	1	1	1	1	0	1	1	1	1	1	0	1	1	1	1	1	1	0	1	1
P1_M_061510_3_379	0	0	0	0	0	0	0	0	0	0	0	0	0	0	0	0	0	0	0	0	0	0	0	0	0	0	0	0	0	0	0	0	0	0	0	0	0	0	0	0
P1_M_061510_4_130	1	1	1	1	1	1	1	1	1	1	1	1	1	0	0	1	0	0	1	0	1	1	1	0	1	1	1	1	1	1	1	0	1	1	1	1	1	1	1	1
P1_M_061510_4_220	0	0	0	0	0	0	0	0	0	0	0	0	0	0	0	0	0	0	0	1	0	0	0	0	0	0	0	0	0	0	0	0	0	0	1	0	0	0	0	0
P1_M_061510_4_270	0	1	1	1	0	1	1	0	1	0	1	1	1	1	1	0	1	1	1	0	1	0	1	0	0	1	0	1	0	1	0	1	1	0	1	1	1	0	1	1
P1_M_061510_4_297	1	1	1	1	1	1	0	1	1	1	1	1	1	1	1	1	0	1	1	1	1	0	1	1	1	1	0	1	1	1	0	0	1	1	1	1	1	1	1	1
P1_M_061510_4_372	0	0	0	1	1	0	0	0	1	1	1	1	1	0	1	0	0	1	1	1	1	1	1	1	0	1	1	1	1	0	0	1	1	0	1	0	1	1	1	1
P1_M_061510_4_430	1	0	0	0	1	1	1	1	1	0	1	1	0	1	1	1	0	1	1	0	1	0	1	0	0	1	1	1	1	1	1	0	0	0	1	1	0	1	1	1
P1_M_061510_4_465	0	1	1	1	1	0	1	0	1	1	1	1	1	1	1	0	1	1	1	0	1	1	1	1	1	0	1	1	1	1	1	0	0	1	1	1	1	1	1	1
P1_M_061510_5_83	0	0	0	0	0	0	0	0	0	0	0	1	0	1	0	0	0	0	0	1	0	0	0	0	0	0	0	0	0	0	0	0	0	0	1	0	0	0	0	0
P1_M_061510_5_84	NA	NA	NA	NA	NA	NA	NA	NA	NA	NA	NA	NA	NA	NA	NA	NA	NA	NA	NA	NA	NA	NA	NA	NA	NA	NA	NA	NA	NA	NA	NA	NA	NA	NA	NA	NA	NA	NA	NA	NA
P1_M_061510_5_145	1	1	1	1	1	1	0	1	1	1	1	1	1	1	1	1	1	1	1	1	1	1	1	1	1	1	1	1	1	1	1	1	1	1	1	1	1	1	1	1
P1_M_061510_5_173	0	0	1	1	0	1	0	0	0	0	1	0	0	0	0	1	0	0	0	1	1	0	0	1	0	0	1	1	1	0	1	0	0	0	1	0	0	0	0	0
P1_M_061510_5_176	NA	NA	NA	NA	NA	NA	NA	NA	NA	NA	NA	NA	NA	NA	NA	NA	NA	NA	NA	NA	NA	NA	NA	NA	NA	NA	NA	NA	NA	NA	NA	NA	NA	NA	NA	NA	NA	NA	NA	NA
P1_M_061510_5_200	0	1	1	1	1	0	1	1	1	0	1	1	1	1	1	0	1	1	1	1	1	1	0	1	1	1	1	1	1	0	0	1	1	1	1	0	1	1	1	1
P1_M_061510_5_228	0	0	0	0	0	0	0	0	0	0	0	0	0	0	0	0	0	0	0	0	0	0	0	0	0	0	0	0	0	0	0	0	0	0	0	0	0	0	0	0
P1_M_061510_5_271	1	1	1	1	1	0	0	1	1	0	1	1	1	1	1	1	1	1	1	1	1	1	1	1	1	1	0	1	0	1	1	0	1	1	1	1	1	1	1	1
P1_M_061510_5_295	1	0	0	1	1	1	0	0	1	1	0	1	1	0	1	1	0	1	0	0	1	1	1	1	1	0	1	1	0	0	0	1	0	0	0	1	1	1	1	1
P1_M_061510_5_324	1	1	1	1	1	1	1	1	1	0	1	1	1	1	1	1	1	1	1	1	0	1	1	1	1	1	1	1	0	1	0	0	1	0	1	1	1	1	1	1
P1_M_061510_5_363	0	0	1	0	0	0	0	0	0	0	0	0	1	0	1	0	0	0	0	0	0	0	0	0	0	0	0	0	0	0	0	0	0	1	0	0	0	1	0	0
P1_M_061510_6_90	0	0	0	1	1	0	0	0	1	0	0	1	0	1	1	1	1	1	0	0	1	0	1	1	0	1	0	0	1	0	1	1	0	0	1	1	1	0	1	1
P1_M_061510_6_123	1	0	1	0	1	1	1	0	0	0	1	1	0	0	0	1	0	1	1	1	1	1	0	0	0	1	0	1	0	1	0	0	1	1	0	0	0	1	0	0
P1_M_061510_6_149	0	1	1	1	1	1	1	1	0	1	0	1	1	1	1	1	1	1	1	1	1	1	1	1	1	1	1	1	1	1	1	1	1	1	1	1	1	1	1	1
P1_M_061510_6_190	0	0	1	0	0	0	0	1	0	1	1	0	1	0	1	1	0	0	0	1	1	0	0	0	0	0	0	0	1	0	1	1	0	1	0	0	1	0	0	0
P1_M_061510_6_192	NA	NA	NA	NA	NA	NA	NA	NA	NA	NA	NA	NA	NA	NA	NA	NA	NA	NA	NA	NA	NA	NA	NA	NA	NA	NA	NA	NA	NA	NA	NA	NA	NA	NA	NA	NA	NA	NA	NA	NA
P1_M_061510_6_350	0	0	1	1	0	0	1	1	1	1	0	0	1	1	1	1	0	1	0	1	1	1	1	0	1	1	0	1	1	1	1	1	1	0	1	1	1	1	1	0
P1_M_061510_6_403	1	1	1	0	1	1	1	1	1	1	1	1	1	1	1	1	1	1	1	1	1	1	1	1	1	1	1	1	1	1	1	1	1	1	1	1	1	1	1	1
P1_M_061510_7_142	1	1	1	1	1	1	1	1	1	1	1	1	1	1	1	1	1	1	1	1	1	1	1	1	1	1	1	1	1	1	0	1	1	1	1	1	1	1	1	1
P1_M_061510_7_190	0	1	0	0	0	0	0	0	0	0	1	1	0	0	0	0	0	0	0	0	0	0	0	0	0	0	0	0	0	0	0	0	0	0	1	0	0	0	1	0
P1_M_061510_7_253	1	1	1	1	1	1	1	0	1	1	0	1	1	1	1	1	1	1	1	1	1	1	0	1	1	0	1	1	1	1	1	1	1	1	1	1	1	0	1	1
P1_M_061510_8_98	1	1	1	1	1	1	1	1	1	1	1	1	1	1	1	1	1	1	1	1	1	1	1	1	1	1	1	1	1	1	1	1	1	1	1	1	1	1	1	1
P1_M_061510_8_165	1	0	0	1	0	0	0	0	0	0	0	0	0	0	0	0	0	0	0	1	0	0	0	0	0	1	0	1	0	1	0	0	0	1	0	0	0	0	1	1
P1_M_061510_8_170	0	0	0	0	0	0	1	0	0	0	0	0	0	1	0	0	1	0	1	1	0	0	0	1	0	0	0	0	0	1	0	1	0	0	0	0	0	1	0	0
P1_M_061510_8_217	NA	NA	NA	NA	NA	NA	NA	NA	NA	NA	NA	NA	NA	NA	NA	NA	NA	NA	NA	NA	NA	NA	NA	NA	NA	NA	NA	NA	NA	NA	NA	NA	NA	NA	NA	NA	NA	NA	NA	NA
P1_M_061510_8_218	0	0	0	0	0	0	0	0	0	0	0	0	0	0	0	0	0	0	0	0	0	0	0	0	0	0	0	0	0	0	0	0	0	0	0	0	0	0	0	0
P1_M_061510_8_268	0	0	0	1	0	0	0	0	0	0	1	0	0	0	0	0	0	0	0	0	0	0	0	0	0	0	0	1	0	0	0	0	0	0	0	0	0	0	0	0
P1_M_061510_8_284	1	1	1	0	0	0	0	0	1	0	1	0	1	1	0	0	0	1	1	0	1	1	0	1	1	1	1	1	1	0	1	0	0	1	0	1	1	1	1	1
P1_M_061510_8_305	1	0	1	1	1	1	1	1	0	1	1	0	0	1	1	0	0	1	1	1	1	1	1	1	0	1	0	1	1	1	1	0	0	1	0	1	0	1	0	1
P1_M_061510_8_334	0	0	0	0	0	0	0	0	0	0	0	0	0	0	0	0	0	0	0	0	0	0	0	0	0	0	0	0	0	0	0	0	0	0	0	0	0	0	0	0
P1_M_061510_9_68	0	0	0	0	0	0	0	0	0	0	0	0	0	0	0	0	0	0	0	0	0	0	0	0	0	0	0	0	0	0	0	0	0	0	0	0	0	0	0	0
P1_M_061510_9_111	1	0	0	0	0	0	1	0	0	0	0	0	0	0	1	0	1	1	1	0	1	1	1	0	1	1	0	0	0	0	0	0	1	1	0	0	0	1	1	0
P1_M_061510_9_132	0	0	1	0	0	0	0	1	0	0	0	1	0	0	0	0	1	0	1	0	0	0	0	0	0	0	0	0	0	0	0	0	0	0	0	0	0	0	0	0
P1_M_061510_9_158	1	0	1	1	1	0	1	1	1	0	1	1	1	1	1	1	1	1	1	1	1	1	1	1	1	0	1	1	1	1	1	1	1	1	0	1	1	1	1	1
P1_M_061510_10_57	1	1	1	0	1	1	1	0	1	0	1	0	1	1	1	1	1	1	1	0	1	1	0	1	1	1	1	1	1	0	0	1	1	1	1	1	1	0	1	1
P1_M_061510_10_80	1	1	1	1	0	1	0	1	1	1	1	1	1	1	1	1	0	1	0	1	1	1	1	1	0	1	1	0	1	1	1	1	1	1	1	1	1	1	1	1
P1_M_061510_10_128	0	1	0	0	1	0	1	0	0	0	1	1	1	0	0	0	0	1	1	0	0	0	1	0	1	0	0	0	0	0	0	1	1	0	1	1	0	0	1	1
P1_M_061510_10_143	1	1	1	1	1	1	1	1	1	1	1	1	1	1	1	1	1	1	1	1	1	1	1	1	1	1	1	1	1	1	1	1	1	1	1	1	1	1	1	1
P1_M_061510_10_608	NA	NA	NA	NA	NA	NA	NA	NA	NA	NA	NA	NA	NA	NA	NA	NA	NA	NA	NA	NA	NA	NA	NA	NA	NA	NA	NA	NA	NA	NA	NA	NA	NA	NA	NA	NA	NA	NA	NA	NA
P1_M_061510_10_214	0	0	0	0	0	0	0	0	0	0	0	0	0	0	0	0	0	0	0	0	0	0	0	0	0	0	0	0	0	0	0	0	0	0	0	0	0	0	0	0
P1_M_061510_10_256	0	0	0	0	0	0	0	0	0	0	0	0	0	0	0	0	0	0	0	0	0	0	0	0	0	0	0	0	0	0	0	0	0	0	0	0	0	0	0	0
P1_M_061510_10_286	0	0	0	0	0	0	0	0	0	0	0	0	0	0	0	0	0	0	0	0	0	0	0	0	0	0	0	0	1	0	0	1	0	0	0	0	0	0	1	1
P1_M_061510_11_62	NA	NA	NA	NA	NA	NA	NA	NA	NA	NA	NA	NA	NA	NA	NA	NA	NA	NA	NA	NA	NA	NA	NA	NA	NA	NA	NA	NA	NA	NA	NA	NA	NA	NA	NA	NA	NA	NA	NA	NA
P1_M_061510_11_110	0	0	0	0	0	0	0	0	0	1	0	0	0	0	0	0	0	0	0	0	0	0	0	0	0	0	0	0	0	0	0	0	0	0	0	0	0	0	0	0
P1_M_061510_11_129	NA	NA	NA	NA	NA	NA	NA	NA	NA	NA	NA	NA	NA	NA	NA	NA	NA	NA	NA	NA	NA	NA	NA	NA	NA	NA	NA	NA	NA	NA	NA	NA	NA	NA	NA	NA	NA	NA	NA	NA
P1_M_061510_11_240	0	1	1	0	1	1	1	0	1	1	0	1	1	0	1	1	0	0	0	0	1	1	0	0	1	0	0	1	1	1	1	0	1	1	1	0	0	1	0	0
P1_M_061510_11_272	1	1	1	1	1	1	1	1	1	0	1	1	0	1	1	0	1	1	1	1	0	0	0	1	1	0	1	0	1	1	1	1	1	1	0	1	1	1	0	1
P1_M_061510_11_288	1	1	1	1	1	1	1	1	1	1	1	0	0	0	1	1	1	1	0	0	0	1	1	1	0	0	1	1	1	1	1	0	1	1	1	1	1	1	1	1
P1_M_061510_12_68	0	0	1	0	0	1	0	1	0	0	0	1	0	1	1	0	0	0	0	1	0	1	1	0	1	0	0	1	1	0	1	0	0	0	1	1	0	1	0	1
P1_M_061510_12_151	1	1	1	1	1	1	1	1	1	1	1	1	1	1	1	1	1	1	1	1	1	1	1	1	1	1	1	1	1	1	1	1	1	1	1	1	1	1	1	1
P1_M_061510_12_217	0	0	0	0	0	0	0	0	0	0	0	0	0	0	0	0	0	0	0	0	0	0	0	0	0	0	0	0	0	0	0	0	0	0	0	0	0	0	0	0
P1_M_061510_12_239	0	0	0	0	0	0	0	0	0	0	0	0	0	0	0	0	0	0	0	0	0	0	0	0	0	0	0	0	0	0	0	0	0	0	0	0	0	0	0	0
P1_M_061510_12_291	0	0	0	1	0	1	0	1	0	0	0	1	1	0	0	1	0	1	1	0	0	0	0	0	0	1	1	0	0	1	0	0	1	1	0	0	0	0	1	0
P1_M_061510_13_23	1	1	1	1	1	1	1	1	1	1	1	1	1	1	1	1	1	1	1	1	1	1	1	1	1	1	1	1	1	1	1	1	1	1	1	1	1	1	1	1
P1_M_061510_13_38	1	1	0	0	1	1	1	1	0	1	1	1	0	1	1	0	1	0	1	0	0	1	0	0	0	0	1	0	0	0	0	0	0	0	1	1	0	1	0	0
P1_M_061510_13_45	NA	NA	NA	NA	NA	NA	NA	NA	NA	NA	NA	NA	NA	NA	NA	NA	NA	NA	NA	NA	NA	NA	NA	NA	NA	NA	NA	NA	NA	NA	NA	NA	NA	NA	NA	NA	NA	NA	NA	NA
P1_M_061510_13_87	0	0	0	0	1	1	0	1	1	1	1	0	0	0	0	0	1	0	1	1	0	1	1	1	0	0	1	1	0	0	1	1	0	0	0	0	1	1	1	0
P1_M_061510_13_122	0	0	0	0	0	0	0	0	0	0	0	0	0	0	0	0	0	0	0	0	0	0	0	0	0	0	0	0	0	0	0	0	0	0	0	0	0	0	0	0
P1_M_061510_13_123	NA	NA	NA	NA	NA	NA	NA	NA	NA	NA	NA	NA	NA	NA	NA	NA	NA	NA	NA	NA	NA	NA	NA	NA	NA	NA	NA	NA	NA	NA	NA	NA	NA	NA	NA	NA	NA	NA	NA	NA
P1_M_061510_13_135	1	0	0	0	0	1	0	1	0	0	0	0	0	1	0	1	1	1	0	1	0	0	0	1	0	1	0	1	0	0	1	0	0	0	0	1	0	0	0	0
P1_M_061510_13_177	NA	NA	NA	NA	NA	NA	NA	NA	NA	NA	NA	NA	NA	NA	NA	NA	NA	NA	NA	NA	NA	NA	NA	NA	NA	NA	NA	NA	NA	NA	NA	NA	NA	NA	NA	NA	NA	NA	NA	NA
P1_M_061510_13_193	NA	NA	NA	NA	NA	NA	NA	NA	NA	NA	NA	NA	NA	NA	NA	NA	NA	NA	NA	NA	NA	NA	NA	NA	NA	NA	NA	NA	NA	NA	NA	NA	NA	NA	NA	NA	NA	NA	NA	NA
P1_M_061510_14_167	1	1	1	0	0	0	1	0	1	1	1	0	0	0	0	0	0	0	0	0	0	0	0	0	1	0	0	0	1	1	0	0	0	0	1	0	1	0	0	1
P1_M_061510_15_31	1	1	0	0	1	1	1	0	1	0	1	0	0	0	1	1	0	0	1	0	0	1	1	1	0	1	1	1	0	0	0	1	0	1	1	0	0	0	0	0
P1_M_061510_15_51	0	0	0	0	0	0	0	0	0	0	0	0	0	0	0	0	0	0	0	0	0	0	0	0	0	0	0	0	0	0	0	0	0	0	0	0	0	0	0	0
P1_M_061510_15_100	0	1	0	0	1	0	1	1	1	0	0	1	0	0	1	1	0	1	1	1	0	0	0	0	0	0	0	0	0	1	0	0	0	0	0	0	0	0	0	0
P1_M_061510_16_83	0	0	0	0	0	0	0	0	0	0	0	1	0	0	0	0	0	0	0	0	0	0	0	0	0	0	0	0	0	0	0	0	0	0	0	0	0	0	0	0

## Sheet: libG104
	NA06986	NA07000	NA07037	NA07051	NA07346	NA07347	NA07357	NA11829	NA11830	NA11831	NA11881	NA11894	NA11918	NA11919	NA11920	NA11931	NA11992	NA11993	NA11994	NA11995	NA12003	NA12006	NA12043	NA12044	NA12045	NA12144	NA12154	NA12155	NA12156	NA12249	NA12287	NA12489	NA12716	NA12749	NA12750	NA12751	NA12761	NA12763	NA12776	NA12828
P1_M_061510_1_95	1	1	1	1	1	1	1	1	1	1	1	1	1	1	1	1	1	1	1	0	1	1	1	1	1	1	0	1	1	1	1	1	1	1	1	1	1	1	1	1
P1_M_061510_1_146	NA	NA	NA	NA	NA	NA	NA	NA	NA	NA	NA	NA	NA	NA	NA	NA	NA	NA	NA	NA	NA	NA	NA	NA	NA	NA	NA	NA	NA	NA	NA	NA	NA	NA	NA	NA	NA	NA	NA	NA
P1_M_061510_1_167	1	1	0	1	0	1	1	1	1	1	1	1	0	1	1	1	1	0	0	1	1	1	1	0	0	1	1	0	1	0	0	1	1	0	0	1	0	1	1	1
P1_M_061510_1_228	0	1	1	0	1	1	0	0	0	1	1	1	0	1	0	1	1	0	0	1	0	0	0	0	1	0	0	1	0	0	0	0	0	0	0	0	0	0	1	0
P1_M_061510_1_334	1	0	0	1	0	0	0	1	0	0	1	0	0	0	0	0	1	0	0	0	0	0	0	0	0	0	0	0	0	0	0	0	0	0	0	0	0	0	0	0
P1_M_061510_1_394	1	1	1	1	0	1	1	1	1	1	0	1	1	1	1	1	1	1	1	1	1	1	1	1	1	1	1	1	1	1	1	1	1	1	1	0	1	1	1	1
P1_M_061510_1_400	1	1	1	1	1	1	1	1	1	1	1	1	1	1	1	1	1	1	1	1	1	1	1	1	1	1	1	1	1	1	1	1	1	1	1	1	1	1	1	1
P1_M_061510_1_429	1	1	1	1	1	1	0	0	1	0	1	1	1	1	1	1	1	1	1	1	1	1	0	0	0	0	0	1	1	1	1	1	1	0	1	1	1	1	1	0
P1_M_061510_1_431	1	0	1	1	0	1	1	1	1	1	1	0	1	1	1	1	1	0	1	0	0	1	1	0	0	0	0	0	0	1	1	1	1	1	1	1	0	1	1	0
P1_M_061510_2_124	1	1	1	1	1	1	1	1	1	1	1	1	1	1	1	1	1	1	1	1	1	0	1	1	1	1	1	1	1	1	0	1	1	1	1	1	1	1	1	1
P1_M_061510_2_181	1	1	1	1	1	1	1	1	1	1	1	1	1	1	1	1	1	1	1	1	1	1	1	1	1	1	1	1	1	1	1	1	1	1	1	1	1	1	1	1
P1_M_061510_2_226	1	1	1	1	1	1	1	1	1	1	1	1	1	1	1	1	1	1	1	1	1	1	1	1	1	1	1	1	1	1	1	1	1	1	1	1	1	1	1	1
P1_M_061510_2_339	1	0	1	1	1	1	0	1	1	1	1	1	1	1	1	1	1	1	1	1	1	1	1	0	1	1	1	1	0	1	1	1	1	1	1	1	1	1	1	1
P1_M_061510_2_363	1	1	1	1	1	1	1	1	1	1	1	1	1	1	1	1	1	1	1	1	1	1	1	1	1	1	1	1	1	1	1	1	1	1	1	1	1	1	1	1
P1_M_061510_2_1008	1	1	1	1	1	0	0	0	1	0	0	0	1	0	1	0	0	0	1	0	0	1	0	0	0	0	0	1	0	1	0	1	1	1	1	0	1	0	0	1
P1_M_061510_2_434	1	1	1	1	1	1	1	0	1	1	0	1	1	0	1	1	0	1	0	1	1	1	1	1	1	1	1	1	1	1	1	1	1	1	1	1	1	1	0	0
P1_M_061510_2_471	1	0	1	0	1	1	0	0	0	0	0	0	0	1	0	0	0	0	0	0	1	0	1	1	1	0	0	0	1	0	0	1	0	1	0	1	0	0	0	0
P1_M_061510_2_478	1	1	1	1	1	1	1	1	1	1	1	1	1	1	1	1	1	1	1	1	1	1	1	1	1	1	1	1	1	1	1	1	1	1	1	1	1	1	1	1
P1_M_061510_2_510	1	1	0	1	0	0	0	1	1	0	1	1	1	0	1	0	0	0	1	1	0	1	1	0	1	0	1	1	0	1	0	1	0	0	1	1	0	1	0	1
P1_M_061510_3_98	1	1	0	0	0	1	0	0	0	1	1	1	0	1	0	0	0	0	0	0	0	1	0	0	0	0	0	0	1	0	0	0	1	0	1	0	0	1	0	0
P1_M_061510_3_121	1	1	1	1	1	1	1	1	1	1	1	1	1	1	1	1	1	1	1	1	1	1	1	1	1	1	1	1	1	1	1	1	1	1	1	1	1	1	1	1
P1_M_061510_3_175	1	1	1	1	1	1	1	1	1	1	1	0	1	1	1	1	1	1	1	1	1	1	1	1	1	0	1	1	0	1	1	1	1	1	1	1	1	1	1	1
P1_M_061510_3_181	0	1	1	1	0	1	1	0	1	0	0	0	1	1	1	1	1	0	1	0	1	1	1	1	1	0	0	1	0	1	1	1	0	1	0	0	0	1	0	1
P1_M_061510_3_214	1	1	1	1	1	1	1	1	1	0	1	1	1	1	0	1	1	1	1	1	1	1	1	1	1	1	1	1	1	1	1	1	1	1	1	1	1	1	1	1
P1_M_061510_3_217	1	1	1	1	1	1	1	1	1	1	1	1	1	1	1	1	1	1	1	1	1	1	1	1	1	1	1	1	1	1	1	1	1	1	1	1	1	1	1	1
P1_M_061510_3_262	1	1	0	1	1	0	1	1	1	0	0	0	1	1	0	1	0	0	1	1	1	1	1	1	1	1	1	0	0	1	1	1	1	1	0	1	1	0	0	1
P1_M_061510_3_300	1	1	1	1	1	1	1	1	1	1	1	1	1	1	1	1	1	1	1	1	1	1	1	1	1	1	1	1	1	1	1	1	1	1	1	1	1	1	1	1
P1_M_061510_3_313	1	1	1	1	1	1	1	1	1	1	1	1	1	1	1	1	1	1	1	1	1	1	1	1	1	1	1	1	1	1	1	1	1	1	1	1	1	1	1	1
P1_M_061510_3_332	1	1	1	1	1	1	0	1	0	1	1	1	0	1	1	1	1	1	1	1	1	1	0	1	1	1	0	1	1	1	1	0	1	1	1	1	1	1	1	1
P1_M_061510_3_379	1	1	1	1	1	1	1	1	1	1	1	1	1	1	1	1	1	1	1	1	1	1	1	1	1	1	1	1	1	1	1	1	1	1	1	1	1	1	1	1
P1_M_061510_4_130	1	1	0	1	0	0	1	1	1	1	0	1	0	1	1	1	1	1	0	1	1	1	1	1	1	1	1	0	0	0	0	1	0	1	1	1	1	1	1	0
P1_M_061510_4_220	1	1	1	1	1	1	1	1	1	1	1	1	1	1	1	1	1	1	1	1	1	1	1	1	1	1	1	1	1	1	1	1	1	1	1	1	1	1	1	1
P1_M_061510_4_270	1	0	1	1	1	1	0	1	1	1	1	1	1	1	1	1	1	0	0	1	1	1	1	1	1	1	1	1	1	1	1	1	1	1	1	0	1	1	0	1
P1_M_061510_4_297	1	1	0	1	1	0	1	0	1	0	0	1	1	1	1	1	1	0	0	1	0	1	1	0	0	1	1	0	0	0	1	1	1	0	1	0	0	1	1	1
P1_M_061510_4_372	1	1	1	1	1	1	1	1	0	0	0	1	1	1	0	1	1	1	0	1	0	1	1	1	1	1	1	1	0	1	1	1	1	1	0	1	1	1	1	1
P1_M_061510_4_430	1	1	1	1	1	1	1	1	1	1	1	0	1	0	0	0	1	0	1	1	1	1	0	1	1	1	0	1	1	0	1	1	1	1	1	1	1	1	0	1
P1_M_061510_4_465	1	1	1	1	1	1	0	1	1	1	1	0	1	1	1	1	1	1	0	1	1	1	1	1	1	1	1	1	1	0	1	1	1	1	1	0	1	0	0	1
P1_M_061510_5_83	1	1	1	1	1	1	1	1	1	1	1	1	1	1	1	1	1	1	1	1	1	1	1	1	1	1	1	1	1	1	1	1	1	1	1	1	1	1	1	1
P1_M_061510_5_84	NA	NA	NA	NA	NA	NA	NA	NA	NA	NA	NA	NA	NA	NA	NA	NA	NA	NA	NA	NA	NA	NA	NA	NA	NA	NA	NA	NA	NA	NA	NA	NA	NA	NA	NA	NA	NA	NA	NA	NA
P1_M_061510_5_145	1	0	1	0	0	0	1	0	0	0	0	1	0	0	1	0	0	0	0	1	0	0	0	0	1	0	1	0	1	1	1	0	0	0	0	0	0	1	0	1
P1_M_061510_5_173	1	1	0	0	1	1	1	1	1	1	1	1	1	1	1	1	1	1	1	1	1	1	1	1	1	1	1	1	1	1	1	1	1	1	1	1	1	1	1	1
P1_M_061510_5_176	1	1	0	0	1	1	0	1	0	0	1	1	1	1	0	0	0	1	0	1	1	1	0	0	1	1	1	1	0	0	0	0	1	1	1	1	1	1	1	1
P1_M_061510_5_200	1	1	1	1	1	1	1	0	0	1	1	1	1	0	0	1	1	0	1	1	0	1	1	0	0	0	0	1	1	1	1	1	1	1	0	1	0	1	1	0
P1_M_061510_5_228	1	1	1	1	1	1	1	1	1	1	1	1	1	1	1	1	1	1	1	1	1	1	1	1	1	1	1	1	1	1	1	1	1	1	1	1	1	1	1	1
P1_M_061510_5_271	1	1	1	1	1	1	1	1	1	1	0	1	1	0	1	0	1	1	1	1	1	1	1	1	0	1	1	0	1	0	0	1	1	0	1	0	1	1	1	1
P1_M_061510_5_295	1	1	1	1	0	1	1	1	1	1	1	1	1	1	1	1	1	1	1	1	1	1	1	1	1	1	1	1	1	1	1	1	1	1	1	1	0	0	1	1
P1_M_061510_5_324	0	1	0	1	0	0	1	1	0	1	1	0	1	1	1	0	0	0	0	1	1	1	1	1	0	1	0	1	1	0	1	1	1	1	1	0	1	0	1	1
P1_M_061510_5_363	1	1	1	1	1	1	1	1	1	1	1	1	1	1	1	1	1	1	1	1	1	1	1	1	1	1	1	1	1	1	1	1	1	1	1	1	1	1	1	1
P1_M_061510_6_90	1	1	1	1	0	1	1	1	1	1	1	1	1	0	0	1	0	0	1	1	1	1	0	1	1	1	1	1	1	1	1	1	1	1	1	0	1	1	1	1
P1_M_061510_6_123	0	1	1	1	1	0	1	1	1	1	1	0	1	1	1	1	1	1	1	1	1	1	1	1	1	1	1	1	1	0	1	1	1	1	1	1	1	1	1	1
P1_M_061510_6_149	1	0	1	1	0	0	0	0	1	1	1	0	1	0	0	1	0	1	0	1	1	1	0	1	0	0	0	0	0	0	0	1	0	1	1	0	1	0	0	0
P1_M_061510_6_190	1	1	1	1	1	1	1	1	1	1	1	1	1	1	1	1	1	1	1	1	1	1	1	1	1	1	1	1	1	1	1	1	1	1	1	1	1	1	1	1
P1_M_061510_6_192	NA	NA	NA	NA	NA	NA	NA	NA	NA	NA	NA	NA	NA	NA	NA	NA	NA	NA	NA	NA	NA	NA	NA	NA	NA	NA	NA	NA	NA	NA	NA	NA	NA	NA	NA	NA	NA	NA	NA	NA
P1_M_061510_6_350	1	1	0	1	1	1	0	1	0	0	1	1	1	0	1	0	1	0	1	1	0	1	0	1	0	0	1	1	0	1	0	0	0	1	0	1	0	0	0	1
P1_M_061510_6_403	0	1	0	1	0	0	0	0	0	0	1	1	1	1	0	1	0	0	0	1	0	0	0	0	0	0	0	1	1	0	0	0	0	0	1	1	0	0	0	0
P1_M_061510_7_142	0	0	0	0	0	0	0	0	0	0	1	1	0	0	0	0	0	1	1	0	0	0	0	0	0	0	0	0	0	0	1	0	0	0	0	0	0	0	0	0
P1_M_061510_7_190	1	1	1	1	1	1	1	1	1	1	1	1	1	1	1	1	1	1	1	1	1	1	1	1	1	1	1	1	1	1	1	1	1	1	1	1	1	1	1	1
P1_M_061510_7_253	1	1	0	0	1	0	0	1	1	1	1	1	0	1	0	1	0	0	1	1	1	1	1	1	1	1	1	0	1	0	1	0	1	1	1	0	1	1	0	0
P1_M_061510_8_98	0	0	0	0	0	0	0	0	0	0	0	0	0	0	0	0	0	0	0	0	0	0	0	0	0	0	0	0	0	0	0	0	0	0	0	0	0	0	0	0
P1_M_061510_8_165	1	1	1	1	1	1	1	1	1	1	1	1	1	1	1	1	1	1	1	1	1	1	1	1	1	1	1	0	1	1	1	1	1	1	1	1	1	1	1	1
P1_M_061510_8_170	1	1	1	1	1	1	1	1	1	1	1	1	1	1	1	1	1	1	1	1	1	1	1	1	1	1	1	1	1	1	1	1	1	1	1	1	1	1	1	1
P1_M_061510_8_217	NA	NA	NA	NA	NA	NA	NA	NA	NA	NA	NA	NA	NA	NA	NA	NA	NA	NA	NA	NA	NA	NA	NA	NA	NA	NA	NA	NA	NA	NA	NA	NA	NA	NA	NA	NA	NA	NA	NA	NA
P1_M_061510_8_218	NA	NA	NA	NA	NA	NA	NA	NA	NA	NA	NA	NA	NA	NA	NA	NA	NA	NA	NA	NA	NA	NA	NA	NA	NA	NA	NA	NA	NA	NA	NA	NA	NA	NA	NA	NA	NA	NA	NA	NA
P1_M_061510_8_268	1	1	1	1	1	1	1	1	1	1	1	1	1	1	1	1	1	1	1	1	1	1	1	1	1	1	1	1	1	1	1	1	1	1	1	1	1	1	1	1
P1_M_061510_8_284	1	1	0	1	1	1	1	1	1	1	1	1	0	0	1	1	1	1	1	1	1	0	1	1	1	0	1	1	1	1	1	1	1	0	1	1	1	1	0	1
P1_M_061510_8_305	1	1	0	1	1	1	1	1	1	1	1	1	1	1	0	1	1	0	1	1	0	1	0	1	1	1	1	1	1	1	1	1	1	1	1	1	1	1	1	1
P1_M_061510_8_334	1	1	1	1	1	1	1	1	1	1	1	1	1	1	1	1	1	1	1	1	1	1	1	1	1	1	1	1	1	1	1	1	1	1	1	1	1	1	1	1
P1_M_061510_9_68	1	1	1	1	1	1	1	1	1	1	1	1	1	1	1	1	1	1	1	1	1	1	1	1	1	1	1	1	1	1	1	1	1	1	1	1	1	1	1	1
P1_M_061510_9_111	1	1	1	1	1	1	1	1	1	1	1	1	1	1	1	1	1	1	1	1	0	1	1	1	1	1	1	1	1	1	1	1	1	1	1	1	1	1	1	1
P1_M_061510_9_132	0	0	0	0	0	0	0	0	0	0	0	0	0	0	0	0	0	0	0	0	0	0	0	0	0	0	0	0	0	0	0	0	0	0	0	0	0	0	0	0
P1_M_061510_9_158	1	1	1	0	0	1	0	0	1	1	1	1	1	0	1	0	1	0	0	1	1	1	0	1	1	1	0	0	0	0	1	0	1	1	1	1	1	1	1	0
P1_M_061510_10_57	1	0	1	1	1	1	0	1	1	1	1	1	1	0	0	0	0	1	1	1	1	1	1	0	1	1	0	1	1	1	1	0	1	1	1	0	0	1	1	0
P1_M_061510_10_80	1	0	1	0	1	1	1	0	0	1	1	0	0	1	1	0	1	1	1	1	0	1	1	0	1	0	1	1	0	0	1	1	1	0	1	1	1	1	0	1
P1_M_061510_10_128	1	1	1	1	0	1	1	1	1	1	0	1	0	1	1	1	1	1	1	1	1	1	1	1	1	1	1	1	1	1	1	1	1	1	1	0	1	1	1	1
P1_M_061510_10_143	0	0	0	0	0	0	0	0	0	0	0	0	0	0	0	0	0	0	0	0	0	0	0	0	0	0	0	0	0	0	0	0	0	0	0	0	0	0	0	0
P1_M_061510_10_608	NA	NA	NA	NA	NA	NA	NA	NA	NA	NA	NA	NA	NA	NA	NA	NA	NA	NA	NA	NA	NA	NA	NA	NA	NA	NA	NA	NA	NA	NA	NA	NA	NA	NA	NA	NA	NA	NA	NA	NA
P1_M_061510_10_214	1	1	1	1	1	1	1	1	1	1	1	1	1	1	1	1	1	1	1	1	1	1	1	1	1	1	1	1	1	1	1	1	1	1	1	1	1	1	1	1
P1_M_061510_10_256	1	1	1	1	1	1	1	1	1	1	1	1	1	1	1	1	1	1	1	1	1	1	1	1	1	1	1	1	1	1	1	1	1	1	1	1	1	1	1	1
P1_M_061510_10_286	1	1	1	1	1	1	1	1	1	1	1	1	1	1	1	1	1	1	1	1	1	1	1	1	1	1	1	1	1	1	1	1	1	1	1	1	1	1	1	1
P1_M_061510_11_62	NA	NA	NA	NA	NA	NA	NA	NA	NA	NA	NA	NA	NA	NA	NA	NA	NA	NA	NA	NA	NA	NA	NA	NA	NA	NA	NA	NA	NA	NA	NA	NA	NA	NA	NA	NA	NA	NA	NA	NA
P1_M_061510_11_110	1	1	1	1	1	1	1	1	1	1	1	1	1	1	1	1	1	1	1	1	1	1	1	1	1	1	1	1	1	1	1	1	1	1	1	1	1	1	1	1
P1_M_061510_11_129	1	1	1	1	1	1	1	1	1	1	1	1	1	1	1	1	1	1	1	1	1	1	1	1	1	1	1	1	1	1	1	1	1	1	0	1	1	1	1	1
P1_M_061510_11_240	1	1	1	1	1	1	1	1	1	0	1	1	1	1	0	0	1	1	1	1	1	1	1	1	1	1	1	1	0	1	1	1	0	1	1	1	1	1	1	1
P1_M_061510_11_272	1	1	1	1	1	1	1	1	1	1	1	0	1	1	1	1	1	1	1	1	1	1	1	0	1	1	1	1	1	0	1	1	0	1	1	1	0	1	1	0
P1_M_061510_11_288	0	0	1	1	1	1	0	0	0	0	0	1	1	1	0	0	0	0	1	1	1	0	1	1	1	1	1	1	0	1	0	1	1	0	1	1	1	0	1	1
P1_M_061510_12_68	1	1	1	1	1	1	1	1	1	1	1	1	1	1	1	1	1	1	1	1	1	1	1	1	1	1	1	1	1	1	0	1	1	1	1	1	1	1	1	0
P1_M_061510_12_151	0	1	0	0	0	0	0	0	0	0	0	0	0	0	1	0	0	1	1	0	0	0	0	0	0	0	1	0	0	0	0	1	0	0	0	0	0	0	0	0
P1_M_061510_12_217	1	1	1	1	1	1	1	1	1	1	1	1	1	1	1	1	1	1	1	1	1	1	1	1	1	1	1	1	1	1	1	1	1	1	1	1	1	1	1	1
P1_M_061510_12_239	1	1	1	1	1	1	1	1	1	1	1	1	1	1	1	1	1	1	1	1	1	1	1	1	1	1	1	1	1	1	1	1	1	1	1	1	1	1	1	1
P1_M_061510_12_291	1	1	1	1	1	1	1	1	1	1	1	1	1	1	1	1	1	1	1	1	1	1	1	1	1	1	1	1	1	1	1	1	1	1	1	1	1	1	1	1
P1_M_061510_13_23	0	0	0	1	0	1	0	0	0	0	0	0	0	0	0	1	0	0	0	0	1	0	0	0	1	0	0	1	0	0	0	0	0	0	0	0	0	1	0	0
P1_M_061510_13_38	1	1	1	1	1	1	0	0	1	1	1	0	1	0	0	1	1	1	1	1	1	1	1	1	1	1	1	1	1	1	1	1	1	1	0	1	1	1	1	1
P1_M_061510_13_45	0	0	0	1	0	0	1	0	1	0	0	0	0	0	0	0	1	0	1	0	0	0	0	0	0	1	0	0	0	1	0	1	0	0	0	0	1	1	1	0
P1_M_061510_13_87	1	1	1	1	1	1	1	0	1	1	1	1	1	1	1	1	1	1	1	1	1	1	1	1	1	1	1	1	1	1	1	1	1	1	1	1	1	1	1	1
P1_M_061510_13_122	1	1	1	1	1	1	1	1	1	1	1	1	1	1	1	1	1	1	1	1	1	1	1	1	1	1	1	1	1	1	1	1	1	1	1	1	1	1	1	1
P1_M_061510_13_123	1	1	1	1	1	1	1	1	1	1	1	1	1	1	1	1	1	1	1	1	1	1	1	1	1	1	1	1	1	1	1	1	1	1	1	1	1	1	1	1
P1_M_061510_13_135	1	1	1	1	1	1	1	1	1	1	1	1	1	1	1	1	1	1	1	1	1	1	1	1	1	1	1	1	1	1	1	1	1	1	1	1	1	1	1	1
P1_M_061510_13_177	0	0	0	0	0	0	0	1	0	0	0	0	0	0	0	0	0	0	0	0	0	0	0	0	0	0	0	0	0	0	0	1	0	0	0	0	0	0	0	0
P1_M_061510_13_193	NA	NA	NA	NA	NA	NA	NA	NA	NA	NA	NA	NA	NA	NA	NA	NA	NA	NA	NA	NA	NA	NA	NA	NA	NA	NA	NA	NA	NA	NA	NA	NA	NA	NA	NA	NA	NA	NA	NA	NA
P1_M_061510_14_167	1	1	1	1	1	1	1	1	1	1	1	1	1	1	1	1	1	1	1	1	1	1	1	1	1	1	1	1	1	1	1	1	1	1	1	1	1	1	1	1
P1_M_061510_15_31	1	1	1	1	1	1	1	1	0	1	0	1	1	1	1	1	1	1	0	1	1	1	1	1	1	1	1	1	1	1	1	1	1	1	1	1	1	1	1	1
P1_M_061510_15_51	1	1	1	1	1	1	1	1	1	1	1	1	1	1	1	1	1	1	1	1	1	1	1	1	1	1	1	1	1	1	1	1	1	1	1	1	1	1	1	1
P1_M_061510_15_100	1	0	1	1	1	1	1	1	1	1	1	1	1	1	0	1	1	1	1	1	1	1	1	1	1	1	1	1	1	1	1	1	1	1	1	1	1	1	1	1
P1_M_061510_16_83	1	1	1	1	1	1	1	1	1	1	1	1	1	1	1	1	1	1	1	1	1	1	1	1	1	1	1	1	1	1	1	1	1	1	1	1	1	1	1	1

## Sheet: lib104_allelic
	NA06986	NA07000	NA07037	NA07051	NA07346	NA07347	NA07357	NA11829	NA11830	NA11831	NA11881	NA11894	NA11918	NA11919	NA11920	NA11931	NA11992	NA11993	NA11994	NA11995	NA12003	NA12006	NA12043	NA12044	NA12045	NA12144	NA12154	NA12155	NA12156	NA12249	NA12287	NA12489	NA12716	NA12749	NA12750	NA12751	NA12761	NA12763	NA12776	NA12828
P1_M_061510_1_95	1	1	1	2	1	1	1	2	2	1	1	1	2	1	1	1	2	2	1	0	1	2	2	2	2	2	0	1	2	2	2	1	2	2	2	2	2	1	2	1
P1_M_061510_1_146	NA	NA	NA	NA	NA	NA	NA	NA	NA	NA	NA	NA	NA	NA	NA	NA	NA	NA	NA	NA	NA	NA	NA	NA	NA	NA	NA	NA	NA	NA	NA	NA	NA	NA	NA	NA	NA	NA	NA	NA
P1_M_061510_1_167	1	1	0	1	0	2	2	2	2	1	1	1	0	1	1	1	1	0	0	1	2	1	2	0	0	1	2	0	1	0	0	1	1	0	0	1	0	1	1	1
P1_M_061510_1_228	0	1	1	0	1	1	0	0	0	1	1	1	0	1	0	2	2	0	0	1	0	0	0	0	1	0	0	1	0	0	0	0	0	0	0	0	0	0	2	0
P1_M_061510_1_334	NA	NA	NA	NA	NA	NA	NA	NA	NA	NA	NA	NA	NA	NA	NA	NA	NA	NA	NA	NA	NA	NA	NA	NA	NA	NA	NA	NA	NA	NA	NA	NA	NA	NA	NA	NA	NA	NA	NA	NA
P1_M_061510_1_394	1	2	2	2	0	2	2	2	1	2	0	2	2	2	1	1	1	2	2	2	1	1	1	2	1	2	2	2	2	2	1	2	2	1	1	0	1	1	2	2
P1_M_061510_1_400	1	2	2	1	1	1	1	2	2	1	1	1	2	1	2	1	2	2	1	2	1	2	2	2	2	2	2	1	2	1	1	2	2	2	2	1	1	2	2	2
P1_M_061510_1_429	1	1	2	1	2	1	0	0	1	0	1	1	1	2	1	1	2	2	1	1	1	2	0	0	0	0	0	1	1	1	1	1	1	0	1	2	1	1	2	0
P1_M_061510_1_431	1	0	1	2	0	1	1	1	1	2	1	0	1	2	1	1	2	0	1	0	0	1	2	0	0	0	0	0	0	1	1	2	1	2	1	1	0	2	2	0
P1_M_061510_2_124	2	2	1	2	2	2	2	1	1	1	1	2	2	2	2	1	2	1	2	1	2	0	2	2	2	1	2	2	2	2	0	1	2	2	2	1	1	2	2	2
P1_M_061510_2_181	2	2	2	2	2	2	2	2	2	2	2	2	2	2	2	2	2	2	2	2	2	2	2	2	2	2	1	2	2	2	2	2	2	2	2	2	2	2	2	2
P1_M_061510_2_226	2	2	2	2	2	2	2	2	2	2	2	2	2	2	2	2	2	2	2	2	2	2	2	2	2	2	2	2	2	2	2	2	2	2	2	2	2	2	2	2
P1_M_061510_2_339	NA	NA	NA	NA	NA	NA	NA	NA	NA	NA	NA	NA	NA	NA	NA	NA	NA	NA	NA	NA	NA	NA	NA	NA	NA	NA	NA	NA	NA	NA	NA	NA	NA	NA	NA	NA	NA	NA	NA	NA
P1_M_061510_2_363	2	1	2	2	1	2	1	1	2	2	2	2	2	2	1	2	1	2	2	2	2	1	2	2	2	2	2	2	2	2	2	2	2	2	2	2	2	2	2	2
P1_M_061510_2_1008	1	1	1	1	1	0	0	0	1	0	0	0	1	0	1	0	0	0	1	0	0	1	0	0	0	0	0	1	0	1	0	1	1	1	1	0	1	0	0	1
P1_M_061510_2_434	2	1	1	1	2	1	2	0	1	1	0	2	1	0	1	1	0	1	0	2	2	2	2	1	2	1	1	2	2	1	1	2	2	1	2	1	1	1	0	0
P1_M_061510_2_471	NA	NA	NA	NA	NA	NA	NA	NA	NA	NA	NA	NA	NA	NA	NA	NA	NA	NA	NA	NA	NA	NA	NA	NA	NA	NA	NA	NA	NA	NA	NA	NA	NA	NA	NA	NA	NA	NA	NA	NA
P1_M_061510_2_478	2	2	2	2	2	2	2	2	2	2	2	2	2	2	2	2	2	2	2	2	2	2	2	2	2	2	2	2	2	2	2	2	2	2	2	2	2	2	2	2
P1_M_061510_2_510	NA	NA	NA	NA	NA	NA	NA	NA	NA	NA	NA	NA	NA	NA	NA	NA	NA	NA	NA	NA	NA	NA	NA	NA	NA	NA	NA	NA	NA	NA	NA	NA	NA	NA	NA	NA	NA	NA	NA	NA
P1_M_061510_3_98	1	2	0	0	0	1	0	0	0	1	1	1	0	1	0	0	0	0	0	0	0	1	0	0	0	0	0	0	2	0	0	0	1	0	1	0	0	1	0	0
P1_M_061510_3_121	2	2	2	2	2	2	2	2	2	2	2	2	2	2	2	2	2	2	2	2	2	2	2	2	1	1	2	2	2	2	2	2	2	2	2	2	2	2	2	2
P1_M_061510_3_175	2	2	1	2	1	2	2	1	1	2	2	0	2	2	1	2	2	2	2	1	1	2	1	1	1	0	2	1	0	2	2	2	2	2	2	1	2	2	2	2
P1_M_061510_3_181	0	2	1	1	0	1	1	0	1	0	0	0	1	1	1	2	2	0	1	0	2	1	1	1	2	0	0	1	0	1	2	1	0	1	0	0	0	1	0	1
P1_M_061510_3_214	1	1	2	2	1	2	1	1	2	0	2	2	2	1	0	1	1	2	2	2	2	2	1	1	2	1	2	1	1	2	1	2	2	2	2	1	1	1	2	1
P1_M_061510_3_217	2	2	2	2	2	2	2	2	2	2	2	2	2	2	1	2	2	2	2	2	2	2	2	2	2	2	2	2	2	2	1	2	2	2	2	2	2	2	2	2
P1_M_061510_3_262	2	1	0	1	1	0	2	2	1	0	0	0	1	1	0	1	0	0	2	1	1	1	1	1	1	1	2	0	0	1	1	2	1	1	0	1	1	0	0	1
P1_M_061510_3_300	2	2	2	2	2	2	2	2	2	2	2	2	2	2	2	2	2	2	2	2	2	2	2	2	2	2	2	2	2	2	2	2	2	2	2	2	2	2	2	2
P1_M_061510_3_313	2	2	2	2	2	2	2	2	2	2	2	2	2	2	2	2	2	2	2	2	2	2	2	2	2	2	2	2	2	2	2	2	2	2	2	2	2	2	2	2
P1_M_061510_3_332	1	1	1	2	1	1	0	1	0	1	1	2	0	1	1	2	2	1	2	1	1	1	0	1	2	1	0	1	1	1	2	0	1	1	1	1	1	2	1	1
P1_M_061510_3_379	2	2	2	2	2	2	2	2	2	2	2	2	2	2	2	2	2	2	2	2	2	2	2	2	2	2	2	2	2	2	2	2	2	2	2	2	2	2	2	2
P1_M_061510_4_130	1	1	0	1	0	0	1	1	1	1	0	1	0	2	2	1	2	2	0	2	1	1	1	2	1	1	1	0	0	0	0	2	0	1	1	1	1	1	1	0
P1_M_061510_4_220	2	2	2	2	2	2	2	2	2	2	2	2	2	2	2	2	2	2	2	1	2	2	2	2	2	2	2	2	2	2	2	2	2	2	1	2	2	2	2	2
P1_M_061510_4_270	2	0	1	1	2	1	0	2	1	2	1	1	1	1	1	2	1	0	0	2	1	2	1	2	2	1	2	1	2	1	2	1	1	2	1	0	1	2	0	1
P1_M_061510_4_297	1	1	0	1	1	0	2	0	1	0	0	1	1	1	1	1	2	0	0	1	0	2	1	0	0	1	2	0	0	0	2	2	1	0	1	0	0	1	1	1
P1_M_061510_4_372	2	2	2	1	1	2	2	2	0	0	0	1	1	2	0	2	2	1	0	1	0	1	1	1	2	1	1	1	0	2	2	1	1	2	0	2	1	1	1	1
P1_M_061510_4_430	1	2	2	2	1	1	1	1	1	2	1	0	2	0	0	0	2	0	1	2	1	2	0	2	2	1	0	1	1	0	1	2	2	2	1	1	2	1	0	1
P1_M_061510_4_465	2	1	1	1	1	2	0	2	1	1	1	0	1	1	1	2	1	1	0	2	1	1	1	1	1	2	1	1	1	0	1	2	2	1	1	0	1	0	0	1
P1_M_061510_5_83	2	2	2	2	2	2	2	2	2	2	2	1	2	1	2	2	2	2	2	1	2	2	2	2	2	2	2	2	2	2	2	2	2	2	1	2	2	2	2	2
P1_M_061510_5_84	NA	NA	NA	NA	NA	NA	NA	NA	NA	NA	NA	NA	NA	NA	NA	NA	NA	NA	NA	NA	NA	NA	NA	NA	NA	NA	NA	NA	NA	NA	NA	NA	NA	NA	NA	NA	NA	NA	NA	NA
P1_M_061510_5_145	1	0	1	0	0	0	2	0	0	0	0	1	0	0	1	0	0	0	0	1	0	0	0	0	1	0	1	0	1	1	1	0	0	0	0	0	0	1	0	1
P1_M_061510_5_173	2	2	0	0	2	1	2	2	2	2	1	2	2	2	2	1	2	2	2	1	1	2	2	1	2	2	1	1	1	2	1	2	2	2	1	2	2	2	2	2
P1_M_061510_5_176	NA	NA	NA	NA	NA	NA	NA	NA	NA	NA	NA	NA	NA	NA	NA	NA	NA	NA	NA	NA	NA	NA	NA	NA	NA	NA	NA	NA	NA	NA	NA	NA	NA	NA	NA	NA	NA	NA	NA	NA
P1_M_061510_5_200	2	1	1	1	1	2	1	0	0	2	1	1	1	0	0	2	1	0	1	1	0	1	2	0	0	0	0	1	1	2	2	1	1	1	0	2	0	1	1	0
P1_M_061510_5_228	2	2	2	2	2	2	2	2	2	2	2	2	2	2	2	2	2	2	2	2	2	2	2	2	2	2	2	2	2	2	2	2	2	2	2	2	2	2	2	2
P1_M_061510_5_271	1	1	1	1	1	2	2	1	1	2	0	1	1	0	1	0	1	1	1	1	1	1	1	1	0	1	2	0	2	0	0	2	1	0	1	0	1	1	1	1
P1_M_061510_5_295	1	2	2	1	0	1	2	2	1	1	2	1	1	2	1	1	2	1	2	2	1	1	1	1	1	2	1	1	2	2	2	1	2	2	2	1	0	0	1	1
P1_M_061510_5_324	0	1	0	1	0	0	1	1	0	2	1	0	1	1	1	0	0	0	0	1	2	1	1	1	0	1	0	1	2	0	2	2	1	2	1	0	1	0	1	1
P1_M_061510_5_363	2	2	1	2	2	2	2	2	2	2	2	2	1	2	1	2	2	2	2	2	2	2	2	2	2	2	2	2	2	2	2	2	2	1	2	2	2	1	2	2
P1_M_061510_6_90	2	2	2	1	0	2	2	2	1	2	2	1	2	0	0	1	0	0	2	2	1	2	0	1	2	1	2	2	1	2	1	1	2	2	1	0	1	2	1	1
P1_M_061510_6_123	0	2	1	2	1	0	1	2	2	2	1	0	2	2	2	1	2	1	1	1	1	1	2	2	2	1	2	1	2	0	2	2	1	1	2	2	2	1	2	2
P1_M_061510_6_149	2	0	1	1	0	0	0	0	2	1	2	0	1	0	0	1	0	1	0	1	1	1	0	1	0	0	0	0	0	0	0	1	0	1	1	0	1	0	0	0
P1_M_061510_6_190	2	2	1	2	2	2	2	1	2	1	1	2	1	2	1	1	2	2	2	1	1	2	2	2	2	2	2	2	1	2	1	1	2	1	2	2	1	2	2	2
P1_M_061510_6_192	NA	NA	NA	NA	NA	NA	NA	NA	NA	NA	NA	NA	NA	NA	NA	NA	NA	NA	NA	NA	NA	NA	NA	NA	NA	NA	NA	NA	NA	NA	NA	NA	NA	NA	NA	NA	NA	NA	NA	NA
P1_M_061510_6_350	2	2	0	1	2	2	0	1	0	0	2	2	1	0	1	0	2	0	2	1	0	1	0	2	0	0	2	1	0	1	0	0	0	2	0	1	0	0	0	2
P1_M_061510_6_403	0	1	0	2	0	0	0	0	0	0	1	1	1	1	0	1	0	0	0	1	0	0	0	0	0	0	0	1	1	0	0	0	0	0	1	1	0	0	0	0
P1_M_061510_7_142	0	0	0	0	0	0	0	0	0	0	1	1	0	0	0	0	0	1	1	0	0	0	0	0	0	0	0	0	0	0	2	0	0	0	0	0	0	0	0	0
P1_M_061510_7_190	2	1	2	2	2	2	2	2	2	2	1	1	2	2	2	2	2	2	2	2	2	2	2	2	2	2	2	2	2	2	2	2	2	2	1	2	2	2	1	2
P1_M_061510_7_253	1	1	0	0	1	0	0	2	1	1	2	1	0	1	0	1	0	0	1	1	1	1	2	1	1	2	1	0	1	0	1	0	1	1	1	0	1	2	0	0
P1_M_061510_8_98	0	0	0	0	0	0	0	0	0	0	0	0	0	0	0	0	0	0	0	0	0	0	0	0	0	0	0	0	0	0	0	0	0	0	0	0	0	0	0	0
P1_M_061510_8_165	1	2	2	1	2	2	2	2	2	2	2	2	2	2	2	2	2	2	2	1	2	2	2	2	2	1	2	0	2	1	2	2	2	1	2	2	2	2	1	1
P1_M_061510_8_170	2	2	2	2	2	2	1	2	2	2	2	2	2	1	2	2	1	2	1	1	2	2	2	1	2	2	2	2	2	1	2	1	2	2	2	2	2	1	2	2
P1_M_061510_8_217	NA	NA	NA	NA	NA	NA	NA	NA	NA	NA	NA	NA	NA	NA	NA	NA	NA	NA	NA	NA	NA	NA	NA	NA	NA	NA	NA	NA	NA	NA	NA	NA	NA	NA	NA	NA	NA	NA	NA	NA
P1_M_061510_8_218	NA	NA	NA	NA	NA	NA	NA	NA	NA	NA	NA	NA	NA	NA	NA	NA	NA	NA	NA	NA	NA	NA	NA	NA	NA	NA	NA	NA	NA	NA	NA	NA	NA	NA	NA	NA	NA	NA	NA	NA
P1_M_061510_8_268	2	2	2	1	2	2	2	2	2	2	1	2	2	2	2	2	2	2	2	2	2	2	2	2	2	2	2	1	2	2	2	2	2	2	2	2	2	2	2	2
P1_M_061510_8_284	1	1	0	2	2	2	2	2	1	2	1	2	0	0	2	2	2	1	1	2	1	0	2	1	1	0	1	1	1	2	1	2	2	0	2	1	1	1	0	1
P1_M_061510_8_305	1	2	0	1	1	1	1	1	2	1	1	2	2	1	0	2	2	0	1	1	0	1	0	1	2	1	2	1	1	1	1	2	2	1	2	1	2	1	2	1
P1_M_061510_8_334	2	2	2	2	2	2	2	2	2	2	2	2	2	2	2	2	2	2	2	2	2	2	2	2	2	2	2	2	2	2	2	2	2	2	2	2	2	2	2	2
P1_M_061510_9_68	2	2	2	2	2	2	2	2	2	2	2	2	2	2	2	2	2	2	2	2	2	2	2	2	2	2	2	2	2	2	2	2	2	2	2	2	2	2	2	2
P1_M_061510_9_111	1	2	2	2	2	2	1	2	2	2	2	2	2	2	1	2	1	1	1	2	0	1	1	2	1	1	2	2	2	2	2	2	1	1	2	2	2	1	1	2
P1_M_061510_9_132	NA	NA	0	NA	NA	NA	NA	0	NA	NA	NA	0	NA	NA	NA	NA	0	NA	0	NA	NA	NA	NA	NA	NA	NA	NA	NA	NA	NA	NA	NA	NA	NA	NA	NA	NA	NA	NA	NA
P1_M_061510_9_158	1	2	1	0	0	2	0	0	1	2	1	1	1	0	1	0	1	0	0	1	1	1	0	1	1	2	0	0	0	0	1	0	1	1	2	1	1	1	1	0
P1_M_061510_10_57	1	0	1	2	1	1	0	2	1	2	1	2	1	0	0	0	0	1	1	2	1	1	2	0	1	1	0	1	1	2	2	0	1	1	1	0	0	2	1	0
P1_M_061510_10_80	1	0	1	0	2	1	2	0	0	1	1	0	0	1	1	0	2	1	2	1	0	1	1	0	2	0	1	2	0	0	1	1	1	0	1	1	1	1	0	1
P1_M_061510_10_128	2	1	2	2	0	2	1	2	2	2	0	1	0	2	2	2	2	1	1	2	2	2	1	2	1	2	2	2	2	2	2	1	1	2	1	0	2	2	1	1
P1_M_061510_10_143	0	0	0	0	0	0	0	0	0	0	0	0	0	0	0	0	0	0	0	0	0	0	0	0	0	0	0	0	0	0	0	0	0	0	0	0	0	0	0	0
P1_M_061510_10_608	NA	NA	NA	NA	NA	NA	NA	NA	NA	NA	NA	NA	NA	NA	NA	NA	NA	NA	NA	NA	NA	NA	NA	NA	NA	NA	NA	NA	NA	NA	NA	NA	NA	NA	NA	NA	NA	NA	NA	NA
P1_M_061510_10_214	2	2	2	2	2	2	2	2	2	2	2	2	2	2	2	2	2	2	2	2	2	2	2	2	2	2	2	2	2	2	2	2	2	2	2	2	2	2	2	2
P1_M_061510_10_256	2	2	2	2	2	2	2	2	2	2	2	2	2	2	2	2	2	2	2	2	2	2	2	2	2	2	2	2	2	2	2	2	2	2	2	2	2	2	2	2
P1_M_061510_10_286	2	2	2	2	2	2	2	2	2	2	2	2	2	2	2	2	2	2	2	2	2	2	2	2	2	2	2	2	1	2	2	1	2	2	2	2	2	2	1	1
P1_M_061510_11_62	NA	NA	NA	NA	NA	NA	NA	NA	NA	NA	NA	NA	NA	NA	NA	NA	NA	NA	NA	NA	NA	NA	NA	NA	NA	NA	NA	NA	NA	NA	NA	NA	NA	NA	NA	NA	NA	NA	NA	NA
P1_M_061510_11_110	2	2	2	2	2	2	2	2	2	1	2	2	2	2	2	2	2	2	2	2	2	2	2	2	2	2	2	2	2	2	2	2	2	2	2	2	2	2	2	2
P1_M_061510_11_129	NA	NA	NA	NA	NA	NA	NA	NA	NA	NA	NA	NA	NA	NA	NA	NA	NA	NA	NA	NA	NA	NA	NA	NA	NA	NA	NA	NA	NA	NA	NA	NA	NA	NA	NA	NA	NA	NA	NA	NA
P1_M_061510_11_240	2	1	1	2	1	1	1	2	1	0	2	1	1	2	0	0	2	2	2	2	1	1	2	2	1	2	2	1	0	1	1	2	0	1	1	2	2	1	2	2
P1_M_061510_11_272	1	1	1	1	1	1	1	1	1	2	1	0	2	1	1	2	1	1	1	1	2	2	2	0	1	2	1	2	1	0	1	1	0	1	2	1	0	1	2	0
P1_M_061510_11_288	0	0	1	1	1	1	0	0	0	0	0	2	2	2	0	0	0	0	2	2	2	0	1	1	2	2	1	1	0	1	0	2	1	0	1	1	1	0	1	1
P1_M_061510_12_68	2	2	1	2	2	1	2	1	2	2	2	1	2	1	1	2	2	2	2	1	2	1	1	2	1	2	2	1	1	2	0	2	2	2	1	1	2	1	2	0
P1_M_061510_12_151	0	1	0	0	0	0	0	0	0	0	0	0	0	0	1	0	0	1	1	0	0	0	0	0	0	0	1	0	0	0	0	1	0	0	0	0	0	0	0	0
P1_M_061510_12_217	2	2	2	2	2	2	2	2	2	2	2	2	2	2	2	2	2	2	2	2	2	2	2	2	2	2	2	2	2	2	2	2	2	2	2	2	2	2	2	2
P1_M_061510_12_239	2	2	2	2	2	2	2	2	2	2	2	2	2	2	2	2	2	2	2	2	2	2	2	2	2	2	2	2	2	2	2	2	2	2	2	2	2	2	2	2
P1_M_061510_12_291	2	2	2	1	2	1	2	1	2	2	2	1	1	2	2	1	2	1	1	2	2	2	2	2	2	1	1	2	2	1	2	2	1	1	2	2	2	2	1	2
P1_M_061510_13_23	0	0	0	1	0	1	0	0	0	0	0	0	0	0	0	1	0	0	0	0	1	0	0	0	1	0	0	1	0	0	0	0	0	0	0	0	0	1	0	0
P1_M_061510_13_38	1	1	2	2	1	1	0	0	2	1	1	0	2	0	0	2	1	2	1	2	2	1	2	2	2	2	1	2	2	2	2	2	2	2	0	1	2	1	2	2
P1_M_061510_13_45	NA	NA	NA	NA	NA	NA	NA	NA	NA	NA	NA	NA	NA	NA	NA	NA	NA	NA	NA	NA	NA	NA	NA	NA	NA	NA	NA	NA	NA	NA	NA	NA	NA	NA	NA	NA	NA	NA	NA	NA
P1_M_061510_13_87	2	2	2	2	1	1	2	0	1	1	1	2	2	2	2	2	1	2	1	1	2	1	1	1	2	2	1	1	2	2	1	1	2	2	2	2	1	1	1	2
P1_M_061510_13_122	2	2	2	2	2	2	2	2	2	2	2	2	2	2	2	2	2	2	2	2	2	2	2	2	2	2	2	2	2	2	2	2	2	2	2	2	2	2	2	2
P1_M_061510_13_123	NA	NA	NA	NA	NA	NA	NA	NA	NA	NA	NA	NA	NA	NA	NA	NA	NA	NA	NA	NA	NA	NA	NA	NA	NA	NA	NA	NA	NA	NA	NA	NA	NA	NA	NA	NA	NA	NA	NA	NA
P1_M_061510_13_135	1	2	2	2	2	1	2	1	2	2	2	2	2	1	2	1	1	1	2	1	2	2	2	1	2	1	2	1	2	2	1	2	2	2	2	1	2	2	2	2
P1_M_061510_13_177	NA	NA	NA	NA	NA	NA	NA	NA	NA	NA	NA	NA	NA	NA	NA	NA	NA	NA	NA	NA	NA	NA	NA	NA	NA	NA	NA	NA	NA	NA	NA	NA	NA	NA	NA	NA	NA	NA	NA	NA
P1_M_061510_13_193	NA	NA	NA	NA	NA	NA	NA	NA	NA	NA	NA	NA	NA	NA	NA	NA	NA	NA	NA	NA	NA	NA	NA	NA	NA	NA	NA	NA	NA	NA	NA	NA	NA	NA	NA	NA	NA	NA	NA	NA
P1_M_061510_14_167	1	1	1	2	2	2	1	2	1	1	1	2	2	2	2	2	2	2	2	2	2	2	2	2	1	2	2	2	1	1	2	2	2	2	1	2	1	2	2	1
P1_M_061510_15_31	1	1	2	2	1	1	1	2	0	2	0	2	2	2	1	1	2	2	0	2	2	1	1	1	2	1	1	1	2	2	2	1	2	1	1	2	2	2	2	2
P1_M_061510_15_51	2	2	2	2	2	2	2	2	2	2	2	2	2	2	2	2	2	2	2	2	2	2	2	2	2	2	2	2	2	2	2	2	2	2	2	2	2	2	2	2
P1_M_061510_15_100	2	0	2	2	1	2	1	1	1	2	2	1	2	2	0	1	2	1	1	1	2	2	2	2	2	2	2	2	2	1	2	2	2	2	2	2	2	2	2	2
P1_M_061510_16_83	2	2	2	2	2	2	2	2	2	2	2	1	2	2	2	2	2	2	2	2	2	2	2	2	2	2	2	2	2	2	2	2	2	2	2	2	2	2	2	2
