# Supplementary material for: Read count-based method for high-throughput allelic genotyping of transposable elements and structural variants
Source: BMC Genomics. 2015 Jul 8;16(1):508. doi: 10.1186/s12864-015-1700-4 (PMC4494700; doi:10.1186/s12864-015-1700-4)
Supplement: Additional file 13: Table S5. — Material and reagent costs for genotyping experiments of various scales (a: 48 libraries and 48 samples, b: 24 libraries and 24 samples, c: 12 libraries and 12 samples). Three methods are compared: automated library preparation followed by sequencing, manual library preparation followed by sequencing and standard, individual PCR followed by gel electrophoresis. Costs for primer synthesis and labour costs are not taken into consideration. Prices are in Singapore dollars before taxes. 1 Singapore dollar corresponds approximately to 0.8 US dollars. [file 12864_2015_1700_MOESM13_ESM.xlsx]

## Sheet: Sheet1
a: 48 libraries x 48 samples								* If a chip is fully utilized, this would include 48 libraries and 48 samples.
Item	Description	Cost	Access Array + Seq	Manual prep + Seq	Gel (10 loci/library)	Gel (100 loci/library)
1	Access Array Loading Reagent Kit	488 for 10 chips	-	-	-	-
2	Access Array Chip	715 per chip	-	-	-	-		* The Roche kit is good for 30 Access Array chips based on Fluidigm's protocol which uses 3ul of enzyme for one chip, and allowing for some losses.
3	Access Array Loading Reagent Kit + chips	7275 for 10 chips	727.5	-	-	-		* The Roche kit is good for 8 samples with 48 libraries when used in conventional PCR, based on using 0.25ul of enzyme per 25ul of reaction volume, and allowing for some losses.
4	Roche FastStart High Fidelity PCR System, dNTPack	686 for 100ul of enzyme	22.87	2058	-	-		* Therefore to replicate a full 48.48 Access Array chip using conventional PCR, 6 kits will be needed.
5	Promega GoTaq Green Master Mix	704 for 25ml	17.6	17.6	8448	84480		* 25ul of reaction volume is used for PCR2 which uses GoTaq (supplied at 2x concentration). Each 25ml of GoTaq mix is therefore enough for 40 sets of 48 samples, allowing for some losses.
6	Qiagen Gel Extraction Kit	584 for 250 reactions	116.8	116.8	-	-		* Each kit is enough for 5 sets of 48 samples.
7	Qiagen MinElute Reaction Cleanup Kit	712 for 250 reactions	142.4	142.4	-	-		* Each kit is enough for 5 sets of 48 samples.
8	Aglient Pfu Turbo DNA Polymerase	1384 for 400ul of enzyme	461.33	461.33	-	-		* Each reaction uses 2.5ul of enzyme.
9	MiSeq Reagent Kit V2 500 cycles	1755 for 1 run	1755	1755	-	-
10	Agilent High Sensitivity DNA Kit	820 for 10 chips	410	410	-	-		* Assuming individual libraries have to be run on the Bioanalyzer, 48 samples will need 5 chips.
11	KAPA Library Quantification Kit	1428 for 500 reactions	79.33	79.33	-	-		* Assuming the individual libraries are pooled before quantitating the final library on qPCR, 27 wells will be needed for 1 final library (6 standards x 3 replicates + 3 dilutions x 3 replicates). Each kit will be enough for 18 quantitations.
12	First Base Agarose	546 for 1kg	-	-	273	2730
	Total		3732.83	5040.46	8721	87210
10-plex libraries	Cost per genotype (23040 per chip)		0.162015	0.21877	0.378516	-
100-plex libraries	Cost per genotype (230400 per chip)		0.0162015	0.021877	-	0.378516
b: 24 libraries x 24 samples								* The 24 samples and 24 libraries would be duplicated.
Item	Description	Cost	Access Array + Seq	Manual prep + Seq	Gel (10 loci/library)	Gel (100 loci/library)
1	Access Array Loading Reagent Kit	488 for 10 chips	-	-	-	-
2	Access Array Chip	715 per chip	-	-	-	-		* The Roche kit is good for 30 Access Array chips based on Fluidigm's protocol which uses 3ul of enzyme for one chip, and allowing for some losses.
3	Access Array Loading Reagent Kit + chips	7275 for 10 chips	727.5	-	-	-		* The Roche kit is good for 8 samples with 48 libraries when used in conventional PCR, based on using 0.25ul of enzyme per 25ul of reaction volume, and allowing for some losses.
4	Roche FastStart High Fidelity PCR System, dNTPack	686 for 100ul of enzyme	22.87	686	-	-		* Therefore to replicate a 24x24 Access Array chip using conventional PCR, 2 kits will be needed.
5	Promega GoTaq Green Master Mix	704 for 25ml	8.8	8.8	2112	21120		* 25ul of reaction volume is used for PCR2 which uses GoTaq (supplied at 2x concentration). Each 25ml of GoTaq mix is therefore enough for 80 sets of 24 samples, allowing for some losses.
6	Qiagen Gel Extraction Kit	584 for 250 reactions	58.4	58.4	-	-		* Each kit is enough for 10 sets of 24 samples.
7	Qiagen MinElute Reaction Cleanup Kit	712 for 250 reactions	71.2	71.2	-	-		* Each kit is enough for 10 sets of 24 samples.
8	Aglient Pfu Turbo DNA Polymerase	1384 for 400ul of enzyme	230.67	230.67	-	-		* Each reaction uses 2.5ul of enzyme.
9	MiSeq Reagent Kit V2 500 cycles	1755 for 1 run	1755	1755	-	-
10	Agilent High Sensitivity DNA Kit	820 for 10 chips	246	246	-	-		* Assuming individual libraries have to be run on the Bioanalyzer, 24 samples will need 3 chips.
11	KAPA Library Quantification Kit	1428 for 500 reactions	79.33	79.33	-	-		* Assuming the individual libraries are pooled before quantitating the final library on qPCR, 27 wells will be needed for 1 final library (6 standards x 3 replicates + 3 dilutions x 3 replicates). Each kit will be enough for 18 quantitations.
12	First Base Agarose	546 for 1kg	-	-	68.25	682.5
	Total		3199.77	3135.4	2180.25	21802.5
10-plex libraries	Cost per genotype (5760 per chip)		0.555516	0.54434	0.378516	-
100-plex libraries	Cost per genotype (57600 per chip)		0.0555516	0.054434	-	0.378516
c: 12 libraries x 12 samples								* The 12 samples and 12 libraries would be replicated 4x each.
Item	Description	Cost	Access Array + Seq	Manual prep + Seq	Gel (10 loci/library)	Gel (100 loci/library)
1	Access Array Loading Reagent Kit	488 for 10 chips	-	-	-	-
2	Access Array Chip	715 per chip	-	-	-	-		* The Roche kit is good for 30 Access Array chips based on Fluidigm's protocol which uses 3ul of enzyme for one chip, and allowing for some losses.
3	Access Array Loading Reagent Kit + chips	7275 for 10 chips	727.5	-	-	-		* The Roche kit is good for 8 samples with 48 libraries when used in conventional PCR, based on using 0.25ul of enzyme per 25ul of reaction volume, and allowing for some losses.
4	Roche FastStart High Fidelity PCR System, dNTPack	686 for 100ul of enzyme	22.87	171.5	-	-		* Therefore to replicate a full 12x12 Access Array chip using conventional PCR, 0.5 kit will be needed.
5	Promega GoTaq Green Master Mix	704 for 25ml	4.4	4.4	528	5280		* 25ul of reaction volume is used for PCR2 which uses GoTaq (supplied at 2x concentration). Each 25ml of GoTaq mix is therefore enough for 160 sets of 12 samples, allowing for some losses.
6	Qiagen Gel Extraction Kit	584 for 250 reactions	29.2	29.2	-	-		* Each kit is enough for 20 sets of 12 samples.
7	Qiagen MinElute Reaction Cleanup Kit	712 for 250 reactions	35.6	35.6	-	-		* Each kit is enough for 20 sets of 12 samples.
8	Aglient Pfu Turbo DNA Polymerase	1384 for 400ul of enzyme	115.33	115.33	-	-		* Each reaction uses 2.5ul of enzyme.
9	MiSeq Reagent Kit V2 500 cycles	1755 for 1 run	1755	1755	-	-
10	Agilent High Sensitivity DNA Kit	820 for 10 chips	164	164	-	-		* Assuming individual libraries have to be run on the Bioanalyzer, 12 samples will need 2 chips.
11	KAPA Library Quantification Kit	1428 for 500 reactions	79.33	79.33	-	-		* Assuming the individual libraries are pooled before quantitating the final library on qPCR, 27 wells will be needed for 1 final library (6 standards x 3 replicates + 3 dilutions x 3 replicates). Each kit will be enough for 18 quantitations.
12	First Base Agarose	546 for 1kg	-	-	17.06	170.62
	Total		2933.23	2354.36	545.06	5450.62
10-plex libraries	Cost per genotype (1440 per chip)		2.03697	1.63497	0.378514	-
100-plex libraries	Cost per genotype (14400 per chip)		0.203697	0.163497	-	0.378515
